# Supplementary material for: Impaired Response Inhibition in the Rat 5 Choice Continuous Performance Task during Protracted Abstinence from Chronic Alcohol Consumption
Source: PLoS One. 2014 Oct 15;9(10):e109948. doi: 10.1371/journal.pone.0109948 (PMC4198178; doi:10.1371/journal.pone.0109948)
Supplement: Data S1 — (XLSX) [file pone.0109948.s015.xlsx]

## Sheet: Baseline
Baseline behavior
	Group 0 = "CON"; 1 = "EtOH"
Subject#	Group	Measure	After acquisition	AfterFirstEtOHExposureEarly	AfterFirstEtOHExposureLate	AfterSecondEtOHExposureEarly
1	0	Accuracy	96.35	100	96.5	99.2
2	0	Accuracy	96.25	96.6	93.4	93.9
3	0	Accuracy	98.16	98.3	97.6	100
4	0	Accuracy	95.5	96.8	98.1	100
5	0	Accuracy	94.18	96.8	99.3	99
6	0	Accuracy	96.52	94.2	92.5	86
7	0	Accuracy	97.14	96.1	97.8	87.7
8	0	Accuracy	97.5	97.9	99.3	97
9	0	Accuracy	99.33	95.3	96.4	99.2
10	0	Accuracy	97.44	93	88.2	90.3
11	0	Accuracy	96.62	93	98.1	98.8
12	0	Accuracy	93.7	98.5	98.2	98.6
13	0	Accuracy	97.25	98.5	98	98.1
14	0	Accuracy	98.92	98.3	96.7	99.2
15	0	Accuracy	98.18	96.4	97.9	97.8
16	0	Accuracy	97.73	98.8	96.7	98.7
17	0	Accuracy	95.97	96.8	96.4	93
1	1	Accuracy	97.28	92.2	91.4	96.3
2	1	Accuracy	95.67	96.1	90.9	95.6
3	1	Accuracy	96.41	96	93.8	96.4
4	1	Accuracy	96.68	97.4	99.1	99.2
5	1	Accuracy	89.23	92.5	94.3	94
6	1	Accuracy	98.53	95.5	89	96.4
7	1	Accuracy	99.36	97.5	96.9	98.4
8	1	Accuracy	94.81	94.2	92.9	98.1
9	1	Accuracy	90.44	98.7	97.2	99.4
10	1	Accuracy	98.54	99.2	94.4	98.5
11	1	Accuracy	96.85	95.1	96.9	97
12	1	Accuracy	97.03	95.1	92.9	97.7
13	1	Accuracy	95.85	95.5	96.1	94.2
14	1	Accuracy	96.17	95.7	96.7	92.3
15	1	Accuracy	96.8	97.1	92.8	95.2
16	1	Accuracy	98.93	94.6	95.5	95.3
1	0	Bias	-0.37	0	0	0.01
2	0	Bias	0.07	0.08	0.1	0.23
3	0	Bias	-0.24	0.05	0	-0.22
4	0	Bias	-0.26	-0.09	0	-0.22
5	0	Bias	-0.21	0.08	0.2	-0.02
6	0	Bias	-0.1	-0.06	0	-0.49
7	0	Bias	-0.11	-0.06	0.3	-0.02
8	0	Bias	-0.07	0.05	0.1	-0.03
9	0	Bias	-0.14	-0.04	0.3	0.17
10	0	Bias	-0.22	-0.17	-0.3	-0.09
11	0	Bias	0.1	0.05	0.3	0.38
12	0	Bias	-0.12	0.02	-0.1	0.01
13	0	Bias	-0.04	0.04	-0.1	-0.27
14	0	Bias	-0.22	-0.1	-0.1	0
15	0	Bias	0.32	0.18	0.3	0.22
16	0	Bias	-0.02	0.34	0.2	0.22
17	0	Bias	0.22	-0.02	0.1	0.09
1	1	Bias	-0.17	-0.47	-0.1	0.12
2	1	Bias	-0.11	0.12	0.3	0.38
3	1	Bias	-0.1	-0.28	-0.1	-0.15
4	1	Bias	-0.13	-0.03	-0.1	-0.2
5	1	Bias	-0.07	-0.12	0	-0.28
6	1	Bias	0.04	0.01	0	0.04
7	1	Bias	-0.44	-0.33	0	-0.17
8	1	Bias	-0.55	-0.5	-0.2	-0.26
9	1	Bias	0.17	0.2	0.2	0.25
10	1	Bias	-0.03	-0.07	0	0.22
11	1	Bias	-0.01	-0.12	0.1	0.23
12	1	Bias	-0.24	0.02	0	0.21
13	1	Bias	0.05	-0.13	0.2	0.09
14	1	Bias	-0.21	-0.21	-0.2	-0.23
15	1	Bias	-0.02	0.2	0.2	0.18
16	1	Bias	0.1	0.14	0	-0.02
1	0	CorrectRespL	1.37	1.14	1	1.04
2	0	CorrectRespL	1.07	1.15	1.2	1.09
3	0	CorrectRespL	1	0.89	1.1	1.05
4	0	CorrectRespL	1.25	1.18	1.1	1.24
5	0	CorrectRespL	0.9	0.9	0.9	1.03
6	0	CorrectRespL	0.98	1.02	1	1.09
7	0	CorrectRespL	0.99	1.04	1	1.05
8	0	CorrectRespL	0.95	0.93	1	1.07
9	0	CorrectRespL	0.97	1.08	1	0.9
10	0	CorrectRespL	1.11	1.06	1.3	1.14
11	0	CorrectRespL	0.97	0.98	0.9	0.93
12	0	CorrectRespL	0.97	0.97	0.9	0.96
13	0	CorrectRespL	1.08	1.08	1.1	1.07
14	0	CorrectRespL	0.92	0.97	0.9	0.97
15	0	CorrectRespL	0.96	1.07	1	1.08
16	0	CorrectRespL	0.98	1	1.1	1.16
17	0	CorrectRespL	0.92	1.02	0.9	0.93
1	1	CorrectRespL	0.99	0.88	1	1.14
2	1	CorrectRespL	0.89	0.91	1	0.91
3	1	CorrectRespL	1.04	1	1.1	0.91
4	1	CorrectRespL	1.08	0.92	1.1	1.03
5	1	CorrectRespL	1.22	1.18	1.2	1.32
6	1	CorrectRespL	1.16	1.18	1.1	1.16
7	1	CorrectRespL	0.86	1.06	1.1	1.04
8	1	CorrectRespL	1.15	1.11	1.1	1.07
9	1	CorrectRespL	1.22	1.07	1	1.01
10	1	CorrectRespL	1.05	1.18	1.1	1.24
11	1	CorrectRespL	1.03	1.17	1.1	1.07
12	1	CorrectRespL	1.23	1.08	1.1	1.13
13	1	CorrectRespL	1.18	0.98	1	0.97
14	1	CorrectRespL	1.21	1.05	1.2	1.19
15	1	CorrectRespL	1.02	1.01	1.1	1.05
16	1	CorrectRespL	1.12	0.99	1	0.95
1	0	FalseAlarms	0.13	0.21	0.3	0.24
2	0	FalseAlarms	0.26	0.28	0.3	0.38
3	0	FalseAlarms	0.16	0.38	0.3	0.1
4	0	FalseAlarms	0.27	0.21	0.4	0.19
5	0	FalseAlarms	0.26	0.42	0.5	0.29
6	0	FalseAlarms	0.2	0.21	0.3	0.1
7	0	FalseAlarms	0.37	0.23	0.5	0.31
8	0	FalseAlarms	0.21	0.24	0.3	0.23
9	0	FalseAlarms	0.24	0.26	0.5	0.4
10	0	FalseAlarms	0.24	0.25	0.2	0.24
11	0	FalseAlarms	0.28	0.25	0.3	0.27
12	0	FalseAlarms	0.27	0.31	0.3	0.25
13	0	FalseAlarms	0.29	0.3	0.3	0.17
14	0	FalseAlarms	0.2	0.24	0.3	0.28
15	0	FalseAlarms	0.43	0.34	0.5	0.47
16	0	FalseAlarms	0.33	0.35	0.3	0.29
17	0	FalseAlarms	0.36	0.32	0.3	0.31
1	1	FalseAlarms	0.19	0.14	0.3	0.35
2	1	FalseAlarms	0.22	0.29	0.5	0.41
3	1	FalseAlarms	0.25	0.22	0.3	0.25
4	1	FalseAlarms	0.24	0.33	0.3	0.17
5	1	FalseAlarms	0.33	0.26	0.4	0.27
6	1	FalseAlarms	0.3	0.28	0.3	0.26
7	1	FalseAlarms	0.1	0.12	0.3	0.16
8	1	FalseAlarms	0.08	0.1	0.3	0.22
9	1	FalseAlarms	0.31	0.38	0.5	0.41
10	1	FalseAlarms	0.24	0.23	0.3	0.46
11	1	FalseAlarms	0.28	0.24	0.4	0.43
12	1	FalseAlarms	0.25	0.34	0.5	0.47
13	1	FalseAlarms	0.36	0.31	0.5	0.36
14	1	FalseAlarms	0.22	0.13	0.2	0.22
15	1	FalseAlarms	0.26	0.35	0.4	0.34
16	1	FalseAlarms	0.36	0.44	0.3	0.27
1	0	FeederLatenc	1.5	2.45	2.3	1.94
2	0	FeederLatenc	1.79	1.94	2	1.57
3	0	FeederLatenc	4.17	4.6	3	3.92
4	0	FeederLatenc	2.12	3.28	3.8	4.67
5	0	FeederLatenc	1.36	2.19	1.7	1.95
6	0	FeederLatenc	3.12	4.04	2.9	4.04
7	0	FeederLatenc	1.69	2.01	1.4	2.19
8	0	FeederLatenc	2.72	2.71	2.6	3.37
9	0	FeederLatenc	3.36	2.55	1.8	2.31
10	0	FeederLatenc	3.1	2.73	4.3	3.94
11	0	FeederLatenc	2.61	1.7	1.5	1.07
12	0	FeederLatenc	1.23	3.07	2.3	3.73
13	0	FeederLatenc	4.3	6.33	3.3	4.73
14	0	FeederLatenc	3.43	2.17	2.5	3.35
15	0	FeederLatenc	2.78	4.77	5	5.53
16	0	FeederLatenc	1.39	2.02	2.2	2.34
17	0	FeederLatenc	1.89	1.74	1.7	1.44
1	1	FeederLatenc	2.77	3.66	3.6	3.39
2	1	FeederLatenc	3.3	2.98	2.2	2.09
3	1	FeederLatenc	2.76	2.71	2.9	3.53
4	1	FeederLatenc	1.62	3.5	2.4	3.69
5	1	FeederLatenc	1.57	3.5	1.2	1.26
6	1	FeederLatenc	1.58	1.32	2.3	2.58
7	1	FeederLatenc	1.94	2.11	2.1	1.74
8	1	FeederLatenc	4.28	3.49	4.3	3.68
9	1	FeederLatenc	3.3	3.93	1.8	3.45
10	1	FeederLatenc	2.88	1.84	1.7	1.7
11	1	FeederLatenc	1.34	1.28	1.4	2.16
12	1	FeederLatenc	1.8	1.96	2.7	2.42
13	1	FeederLatenc	2.55	2.67	1.8	1.8
14	1	FeederLatenc	1.36	1.11	1.3	1.71
15	1	FeederLatenc	2.38	2.12	2.5	2.89
16	1	FeederLatenc	1.52	1	1	2.08
1	0	Omissions	0.38	0.2	0.3	0.22
2	0	Omissions	0.18	0.19	0.2	0.14
3	0	Omissions	0.35	0.32	0.3	0.21
4	0	Omissions	0.45	0.25	0.4	0.37
5	0	Omissions	0.35	0.32	0.3	0.32
6	0	Omissions	0.24	0.2	0.3	0.42
7	0	Omissions	0.47	0.25	0.2	0.25
8	0	Omissions	0.24	0.17	0.2	0.23
9	0	Omissions	0.33	0.26	0.2	0.24
10	0	Omissions	0.43	0.34	0.4	0.23
11	0	Omissions	0.18	0.17	0.1	0.05
12	0	Omissions	0.34	0.29	0.3	0.21
13	0	Omissions	0.3	0.25	0.4	0.38
14	0	Omissions	0.37	0.3	0.3	0.27
15	0	Omissions	0.15	0.17	0.2	0.25
16	0	Omissions	0.33	0.1	0.1	0.13
17	0	Omissions	0.15	0.31	0.2	0.18
1	1	Omissions	0.31	0.55	0.3	0.22
2	1	Omissions	0.27	0.18	0.1	0.14
3	1	Omissions	0.33	0.44	0.3	0.21
4	1	Omissions	0.32	0.34	0.4	0.37
5	1	Omissions	0.32	0.31	0.4	0.42
6	1	Omissions	0.25	0.23	0.2	0.25
7	1	Omissions	0.43	0.34	0.3	0.23
8	1	Omissions	0.53	0.49	0.4	0.24
9	1	Omissions	0.12	0.13	0.2	0.23
10	1	Omissions	0.26	0.27	0.3	0.05
11	1	Omissions	0.26	0.3	0.3	0.21
12	1	Omissions	0.43	0.29	0.4	0.38
13	1	Omissions	0.26	0.42	0.2	0.27
14	1	Omissions	0.41	0.33	0.3	0.25
15	1	Omissions	0.26	0.16	0.2	0.13
16	1	Omissions	0.24	0.24	0.2	0.18
1	0	Perseverativ	0.67	2	3.5	4
2	0	Perseverativ	2	5.5	2	3.5
3	0	Perseverativ	3.67	2	1.5	1.5
4	0	Perseverativ	2	5	9.5	4.5
5	0	Perseverativ	4	3.5	2.5	2
6	0	Perseverativ	2.67	3.5	9.5	6
7	0	Perseverativ	3.33	10.5	4	2
8	0	Perseverativ	4.67	1.5	1.5	1.5
9	0	Perseverativ	1	0.5	1.5	0
10	0	Perseverativ	4.33	5	6	5.5
11	0	Perseverativ	4.67	7	0	0.5
12	0	Perseverativ	10	4.5	4	0
13	0	Perseverativ	5	4	2	2
14	0	Perseverativ	7	2.5	2.5	0.5
15	0	Perseverativ	2	2	3	0.5
16	0	Perseverativ	7.67	1.5	3.5	3
17	0	Perseverativ	5.67	6.5	7	6.5
1	1	Perseverativ	5.67	7	5	2.5
2	1	Perseverativ	5	3.5	7.5	8
3	1	Perseverativ	6	3	3	1.5
4	1	Perseverativ	2.33	3.5	2	1
5	1	Perseverativ	8.33	7	10.5	6.5
6	1	Perseverativ	2.33	3	10	2.5
7	1	Perseverativ	0.67	1	0.5	6.5
8	1	Perseverativ	5.67	1.5	3.5	1.5
9	1	Perseverativ	4	3	3	0
10	1	Perseverativ	3	3	4	4
11	1	Perseverativ	5.67	3	6	6
12	1	Perseverativ	4.67	4	8	5
13	1	Perseverativ	4.33	3	3.5	1.5
14	1	Perseverativ	2.67	2	1	1.5
15	1	Perseverativ	6.67	4	7	3.5
16	1	Perseverativ	2.33	3.5	2.5	1
1	0	Premature	7.33	9	11	14.5
2	0	Premature	7	10	11	6.5
3	0	Premature	9	10.5	3	2.5
4	0	Premature	7	7.5	8.5	7.5
5	0	Premature	16	16	8	4.5
6	0	Premature	11.33	19	11.5	12
7	0	Premature	12.67	35.5	22	22.5
8	0	Premature	7	11.5	14	8
9	0	Premature	2.67	9.5	4.5	3.5
10	0	Premature	14	18	13.5	26.5
11	0	Premature	11.67	18	12.5	13
12	0	Premature	13	7.5	12	5
13	0	Premature	11.33	8.5	8	4
14	0	Premature	3.33	5	12	3.5
15	0	Premature	13.33	8	13	8
16	0	Premature	11.67	8	12	5.5
17	0	Premature	17	15.5	14	10
1	1	Premature	20.67	22	32.5	15.5
2	1	Premature	14.67	16	10.5	20
3	1	Premature	15.67	11.5	10.5	9.5
4	1	Premature	6.67	9.5	2.5	6
5	1	Premature	13.33	23.5	6.5	7.5
6	1	Premature	9	14	29.5	9
7	1	Premature	2.33	6	2.5	5
8	1	Premature	11	3.5	11	6.5
9	1	Premature	15.67	18.5	17.5	11
10	1	Premature	11.67	10	14.5	8.5
11	1	Premature	10.33	3	12.5	11
12	1	Premature	9.67	4.5	20	21
13	1	Premature	9.67	10.5	16.5	8.5
14	1	Premature	12.67	10.5	8	6.5
15	1	Premature	31.67	19.5	25.5	24
16	1	Premature	10.67	18	7	7.5
1	0	Sensitivity	0.51	0.59	0.39	0.55
2	0	Sensitivity	0.54	0.51	0.4	0.44
3	0	Sensitivity	0.5	0.3	0.45	0.7
4	0	Sensitivity	0.22	0.53	0.13	0.46
5	0	Sensitivity	0.28	0.24	0.23	0.39
6	0	Sensitivity	0.53	0.55	0.38	0.47
7	0	Sensitivity	0.15	0.49	0.35	0.36
8	0	Sensitivity	0.54	0.58	0.54	0.53
9	0	Sensitivity	0.43	0.45	0.28	0.37
10	0	Sensitivity	0.33	0.38	0.3	0.46
11	0	Sensitivity	0.51	0.57	0.59	0.69
12	0	Sensitivity	0.35	0.39	0.36	0.53
13	0	Sensitivity	0.4	0.44	0.4	0.46
14	0	Sensitivity	0.45	0.46	0.42	0.45
15	0	Sensitivity	0.43	0.48	0.39	0.28
16	0	Sensitivity	0.33	0.57	0.6	0.59
17	0	Sensitivity	0.47	0.34	0.48	0.46
1	1	Sensitivity	0.49	0.33	0.36	0.4
2	1	Sensitivity	0.49	0.53	0.38	0.52
3	1	Sensitivity	0.41	0.35	0.39	0.38
4	1	Sensitivity	0.43	0.31	0.32	0.52
5	1	Sensitivity	0.28	0.38	0.12	0.21
6	1	Sensitivity	0.44	0.46	0.43	0.51
7	1	Sensitivity	0.53	0.56	0.45	0.58
8	1	Sensitivity	0.49	0.34	0.23	0.36
9	1	Sensitivity	0.42	0.52	0.34	0.54
10	1	Sensitivity	0.5	0.5	0.34	0.31
11	1	Sensitivity	0.44	0.44	0.31	0.36
12	1	Sensitivity	0.33	0.33	0.07	0.26
13	1	Sensitivity	0.35	0.25	0.3	0.38
14	1	Sensitivity	0.38	0.54	0.53	0.34
15	1	Sensitivity	0.45	0.48	0.34	0.48
16	1	Sensitivity	0.4	0.29	0.43	0.43

## Sheet: 1week abstinence
Behavior during early abstinence from chronic intermittent EtOH diet
	Group 0 = "CON"; 1 = "EtOH"
Subject#	Group	Measure	3hours	day1	day2	day4	day5
1	0	Accuracy		97	92	98	100
2	0	Accuracy	94	99	97	97	90
3	0	Accuracy		98	98	100	100
4	0	Accuracy	98	100	98	100	100
5	0	Accuracy	96	97	98	98	100
6	0	Accuracy	94	98	94	76	96
7	0	Accuracy	100	97	98	81	94
8	0	Accuracy	97	99	99	95	99
9	0	Accuracy	99	100	100	100	98
10	0	Accuracy	86	82	93	92	89
11	0	Accuracy	94	100	97	100	98
12	0	Accuracy	97	100	100	97	100
13	0	Accuracy	96	98	98	96	100
14	0	Accuracy	91	98	100	98	100
15	0	Accuracy	96	97	97	100	96
16	0	Accuracy	99	96	100	100	97
17	0	Accuracy	95	95	99	93	93
1	1	Accuracy	90	92	95	98	94
2	1	Accuracy	94	95	93	94	98
3	1	Accuracy	95	96	97	97	96
4	1	Accuracy	100	96	97	100	98
5	1	Accuracy	98	95	96	95	93
6	1	Accuracy	97	89	94	97	96
7	1	Accuracy	96	100	98	98	99
8	1	Accuracy	81	96	91	96	100
9	1	Accuracy	100	97	93	100	99
10	1	Accuracy	91	98	100	97	100
11	1	Accuracy	89	96	98	99	95
12	1	Accuracy	82	98	96	97	98
13	1	Accuracy	100	96	98	91	97
14	1	Accuracy	83	90	92	89	96
15	1	Accuracy	97	97	93	94	96
16	1	Accuracy	89	90	100	94	97
1	0	Bias		0.26	-0.04	-0.21	0.24
2	0	Bias	0.3	0.22	0.3	0.25	0.22
3	0	Bias		-0.12	-0.07	-0.3	-0.14
4	0	Bias	0.14	-0.19	-0.24	-0.24	-0.21
5	0	Bias	0.33	-0.25	0.02	-0.17	0.12
6	0	Bias	0.12	-0.3	-0.02	-0.45	-0.52
7	0	Bias	0.03	-0.02	0.27	-0.18	0.13
8	0	Bias	0.08	0.07	0.12	-0.14	0.07
9	0	Bias	0.34	-0.34	0.1	0.31	0.03
10	0	Bias	-0.01	-0.19	0.02	-0.15	-0.03
11	0	Bias	0.55	0.35	0.15	0.39	0.37
12	0	Bias	0.13	0.1	-0.1	-0.1	0.13
13	0	Bias	-0.38	-0.05	-0.31	-0.2	-0.35
14	0	Bias	-0.01	-0.11	-0.07	-0.02	0.03
15	0	Bias	0.16	0.11	0.21	0.23	0.22
16	0	Bias	0.3	0.29	0.3	0.15	0.29
17	0	Bias	0.16	0.09	0.11	0.08	0.1
1	1	Bias	-0.35	0.11	0.1	0.1	0.15
2	1	Bias	0.13	0.12	0.26	0.28	0.49
3	1	Bias	-0.1	-0.12	0.19	-0.13	-0.17
4	1	Bias	-0.09	-0.01	-0.13	-0.3	-0.09
5	1	Bias
6	1	Bias	-0.08	-0.14	0.01	-0.38	-0.19
7	1	Bias	-0.32	-0.14	-0.01	-0.04	0.12
8	1	Bias	-0.11	-0.07	-0.09	-0.32	-0.02
9	1	Bias	-0.42	-0.21	-0.24	-0.14	-0.38
10	1	Bias	0.15	0.11	0.06	0.19	0.31
11	1	Bias	0.05	0.1	0.09	0.07	0.36
12	1	Bias	-0.26	0.01	0.11	0.35	0.1
13	1	Bias	-0.36	-0.01	0.01	0.16	0.26
14	1	Bias	-0.66	0.12	-0.02	0.03	0.15
15	1	Bias	-0.46	-0.02	0	-0.23	-0.23
16	1	Bias	0.21	0.34	0.17	0.13	0.24
1	1	Bias	-0.55	0.13	0.05	-0.03	-0.02
2	0	CorrectRespL		1.06	0.94	1.02	1.05
3	0	CorrectRespL	1.11	1.03	1.03	1.05	1.13
4	0	CorrectRespL		1.17	1.08	1.07	1.02
5	0	CorrectRespL	1.23	1.31	1.19	1.32	1.16
6	0	CorrectRespL	0.91	1.03	1	1.13	0.92
7	0	CorrectRespL	1.04	0.97	0.92	0.97	1.21
8	0	CorrectRespL	1.21	0.96	0.98	1.05	1.05
9	0	CorrectRespL	1.02	0.99	0.92	1.06	1.09
10	0	CorrectRespL	0.87	1.37	1.04	0.89	0.91
11	0	CorrectRespL	1.18	1.12	1.27	1.13	1.16
12	0	CorrectRespL	0.92	0.93	0.96	0.91	0.94
13	0	CorrectRespL	1.01	0.97	1	0.95	0.96
14	0	CorrectRespL	1.11	1.07	1.09	1.04	1.11
15	0	CorrectRespL	0.8	0.85	0.97	0.94	0.99
16	0	CorrectRespL	1.23	1.06	1.01	1.06	1.1
17	0	CorrectRespL	1.15	0.92	1.05	1.03	1.28
1	0	CorrectRespL	0.99	0.92	0.85	0.9	0.96
2	1	CorrectRespL	1.11	1.01	1.07	1.11	1.17
3	1	CorrectRespL	1.01	0.94	0.89	1.01	0.81
4	1	CorrectRespL	1.07	1.08	0.93	0.94	0.87
5	1	CorrectRespL	1.14	1.05	1.01	1.07	0.98
6	1	CorrectRespL	1.21	1.44	1.24	1.46	1.18
7	1	CorrectRespL	1.51	1.19	1.28	1.21	1.12
8	1	CorrectRespL	1.03	0.97	1.13	1	1.07
9	1	CorrectRespL	1.24	1.22	1.1	1.09	1.05
10	1	CorrectRespL	1.12	1.16	1.01	1.06	0.96
11	1	CorrectRespL	1.26	1.21	1.19	1.19	1.29
12	1	CorrectRespL	1.31	1.11	1.08	1.02	1.11
13	1	CorrectRespL	1.32	1.13	1.12	1.06	1.19
14	1	CorrectRespL	1.55	1.02	0.96	1.04	0.9
15	1	CorrectRespL	1.45	1.34	1.11	1.24	1.13
16	1	CorrectRespL	1.17	1.11	1.14	1.04	1.05
1	1	CorrectRespL	1.42	1.04	1.18	0.91	1
2	0	FalseAlarms		0.37	0.26	0.14	0.34
3	0	FalseAlarms	0.5	0.35	0.38	0.33	0.43
4	0	FalseAlarms		0.18	0.2	0.06	0.15
5	0	FalseAlarms	0.44	0.26	0.24	0.21	0.17
6	0	FalseAlarms	0.59	0.31	0.29	0.26	0.32
7	0	FalseAlarms	0.31	0.18	0.29	0.15	0.06
8	0	FalseAlarms	0.5	0.32	0.28	0.29	0.32
9	0	FalseAlarms	0.35	0.24	0.26	0.18	0.28
10	0	FalseAlarms	0.47	0.21	0.29	0.5	0.29
11	0	FalseAlarms	0.5	0.29	0.29	0.21	0.26
12	0	FalseAlarms	0.66	0.32	0.26	0.24	0.31
13	0	FalseAlarms	0.32	0.15	0.15	0.15	0.35
14	0	FalseAlarms	0.12	0.29	0.17	0.24	0.11
15	0	FalseAlarms	0.38	0.26	0.21	0.29	0.26
16	0	FalseAlarms	0.43	0.41	0.46	0.5	0.44
17	0	FalseAlarms	0.38	0.31	0.32	0.26	0.31
1	0	FalseAlarms	0.41	0.33	0.29	0.29	0.32
2	1	FalseAlarms	0.32	0.4	0.35	0.32	0.38
3	1	FalseAlarms	0.35	0.29	0.32	0.38	0.44
4	1	FalseAlarms	0.46	0.29	0.46	0.24	0.26
5	1	FalseAlarms	0.29	0.34	0.18	0.14	0.2
6	1	FalseAlarms	0.47	0.4	0.43	0.2	0.34
7	1	FalseAlarms	0.29	0.29	0.2	0.21	0.32
8	1	FalseAlarms	0.29	0.24	0.24	0.11	0.21
9	1	FalseAlarms	0.29	0.23	0.2	0.29	0.15
10	1	FalseAlarms	0.47	0.37	0.43	0.34	0.47
11	1	FalseAlarms	0.46	0.4	0.38	0.32	0.59
12	1	FalseAlarms	0.35	0.26	0.44	0.49	0.38
13	1	FalseAlarms	0.38	0.35	0.46	0.38	0.56
14	1	FalseAlarms	0.14	0.5	0.4	0.29	0.43
15	1	FalseAlarms	0.26	0.44	0.43	0.21	0.24
16	1	FalseAlarms	0.51	0.46	0.31	0.35	0.32
1	1	FalseAlarms	0.26	0.44	0.32	0.29	0.26
2	0	FeederLatenc		2.64	2.18	2.35	1.53
3	0	FeederLatenc	1.36	1.68	2.01	1.8	1.35
4	0	FeederLatenc		4.45	2.13	4.01	3.84
5	0	FeederLatenc	3.73	3.13	3.49	5.08	4.26
6	0	FeederLatenc	3.93	2.09	1.26	2.03	1.86
7	0	FeederLatenc	2.38	2.8	2.51	5.37	2.72
8	0	FeederLatenc	3.7	2.65	1.09	1.27	3.11
9	0	FeederLatenc	2.85	2.75	4.05	2.66	4.08
10	0	FeederLatenc	9.24	3.15	2.78	3.34	1.28
11	0	FeederLatenc	3.57	2.2	3.33	5.09	2.78
12	0	FeederLatenc	1.29	1.06	1.26	1.17	0.98
13	0	FeederLatenc	1.42	2.12	2.4	3.48	3.98
14	0	FeederLatenc	3.25	3.88	7.9	4.08	5.37
15	0	FeederLatenc	1.85	2.35	1.58	5.28	1.43
16	0	FeederLatenc	3.22	3.71	4.46	6.42	4.64
17	0	FeederLatenc	1.95	2.67	1.89	2.87	1.82
1	0	FeederLatenc	2.7	1.43	1.08	1.53	1.35
2	1	FeederLatenc	1.78	4.32	2.84	3.58	3.21
3	1	FeederLatenc	2.53	2.46	2.39	1.81	2.37
4	1	FeederLatenc	4.09	1.48	2.1	4.24	2.83
5	1	FeederLatenc	1.28	2.11	3.65	3.94	3.44
6	1	FeederLatenc	1.43	1.29	1.26	1.31	1.22
7	1	FeederLatenc	2.27	2.61	2.5	2.84	2.32
8	1	FeederLatenc	2.98	2.37	2.21	1.69	1.78
9	1	FeederLatenc	3.68	3.08	3.46	4.26	3.11
10	1	FeederLatenc	1.27	1.64	5.29	4.81	2.08
11	1	FeederLatenc	1.8	1.95	2.1	1.76	1.65
12	1	FeederLatenc	1.51	1.07	2.57	1.82	2.5
13	1	FeederLatenc	1.34	2.11	2.42	2.63	2.22
14	1	FeederLatenc	7.65	2.12	2.95	1.77	1.83
15	1	FeederLatenc	4.23	2.35	1.15	2.28	1.14
16	1	FeederLatenc	1.9	1.91	1.92	3.33	2.46
1	1	FeederLatenc	1.79	2.33	2.96	2.05	2.1
2	0	Omissions		0.14	0.23	0.27	0.16
3	0	Omissions	0.17	0.17	0.13	0.13	0.15
4	0	Omissions		0.24	0.24	0.19	0.23
5	0	Omissions	0.3	0.44	0.44	0.41	0.33
6	0	Omissions	0.23	0.55	0.26	0.4	0.23
7	0	Omissions	0.18	0.42	0.26	0.42	0.43
8	0	Omissions	0.47	0.32	0.4	0.33	0.17
9	0	Omissions	0.26	0.17	0.17	0.24	0.21
10	0	Omissions	0.16	0.52	0.22	0.22	0.26
11	0	Omissions	0.43	0.35	0.22	0.27	0.2
12	0	Omissions	0.07	0.09	0.14	0.05	0.06
13	0	Omissions	0.2	0.1	0.21	0.18	0.24
14	0	Omissions	0.39	0.32	0.42	0.38	0.37
15	0	Omissions	0.33	0.34	0.25	0.29	0.24
16	0	Omissions	0.26	0.29	0.24	0.28	0.21
17	0	Omissions	0.14	0.08	0.11	0.16	0.09
1	0	Omissions	0.23	0.22	0.2	0.17	0.18
2	1	Omissions	0.64	0.24	0.23	0.23	0.21
3	1	Omissions	0.2	0.15	0.07	0.1	0.05
4	1	Omissions	0.53	0.38	0.26	0.32	0.39
5	1	Omissions	0.37	0.33	0.24	0.37	0.26
6	1	Omissions	0.53	0.51	0.4	0.53	0.49
7	1	Omissions	0.59	0.35	0.16	0.21	0.2
8	1	Omissions	0.37	0.29	0.29	0.33	0.21
9	1	Omissions	0.64	0.39	0.34	0.4	0.47
10	1	Omissions	0.31	0.22	0.31	0.12	0.08
11	1	Omissions	0.35	0.3	0.3	0.24	0.23
12	1	Omissions	0.57	0.22	0.33	0.15	0.26
13	1	Omissions	0.67	0.35	0.42	0.22	0.29
14	1	Omissions	0.81	0.35	0.41	0.2	0.23
15	1	Omissions	0.66	0.4	0.38	0.38	0.45
16	1	Omissions	0.27	0.13	0.12	0.2	0.1
1	1	Omissions	0.78	0.22	0.26	0.27	0.26
2	0	Perseverativ		4	13	6	2
3	0	Perseverativ	11	2	15	5	2
4	0	Perseverativ		0	0	1	2
5	0	Perseverativ	6	4	8	6	3
6	0	Perseverativ	8	3	0	2	2
7	0	Perseverativ	12	0	3	8	4
8	0	Perseverativ	7	6	2	2	2
9	0	Perseverativ	4	1	1	1	2
10	0	Perseverativ	2	1	0	0	0
11	0	Perseverativ	5	8	5	1	10
12	0	Perseverativ	1	1	2	0	1
13	0	Perseverativ	4	0	2	0	0
14	0	Perseverativ	2	1	0	4	0
15	0	Perseverativ	4	1	2	0	1
16	0	Perseverativ	1	1	2	0	1
17	0	Perseverativ	3	3	1	2	4
1	0	Perseverativ	3	7	4	4	9
2	1	Perseverativ	11	5	5	2	3
3	1	Perseverativ	5	3	6	6	10
4	1	Perseverativ	5	5	4	1	2
5	1	Perseverativ	3	0	1	1	1
6	1	Perseverativ	9	4	3	2	11
7	1	Perseverativ	7	4	4	3	2
8	1	Perseverativ	1	1	1	4	9
9	1	Perseverativ	6	2	1	2	1
10	1	Perseverativ	9	2	2	0	8
11	1	Perseverativ	5	5	4	5	7
12	1	Perseverativ	7	5	6	5	5
13	1	Perseverativ	2	2	1	1	2
14	1	Perseverativ	2	1	1	0	3
15	1	Perseverativ	7	7	2	1	6
16	1	Perseverativ	5	5	2	1	1
1	0	Premature		18	14	16	13
2	0	Premature	9	9	14	11	2
3	0	Premature		1	0	1	4
4	0	Premature	13	7	7	4	11
5	0	Premature	18	9	3	1	8
6	0	Premature	24	8	5	17	7
7	0	Premature	16	24	2	15	30
8	0	Premature	13	5	3	6	10
9	0	Premature	15	2	7	5	2
10	0	Premature	27	41	27	24	29
11	0	Premature	17	12	12	5	21
12	0	Premature	10	4	4	8	2
13	0	Premature	17	5	8	1	7
14	0	Premature	15	6	6	2	5
15	0	Premature	7	7	10	2	14
16	0	Premature	2	5	4	3	8
17	0	Premature	6	9	11	13	7
1	1	Premature	9	20	30	13	18
2	1	Premature	20	16	27	19	21
3	1	Premature	10	6	12	10	9
4	1	Premature	11	5	8	4	8
5	1	Premature	9	3	6	4	11
6	1	Premature	5	11	10	11	7
7	1	Premature	10	6	2	3	7
8	1	Premature	11	5	2	5	8
9	1	Premature	11	3	23	10	12
10	1	Premature	21	9	7	2	15
11	1	Premature	5	14	8	9	13
12	1	Premature	14	4	8	19	23
13	1	Premature	1	10	9	6	11
14	1	Premature	7	7	14	3	10
15	1	Premature	12	29	20	26	22
16	1	Premature	10	14	7	4	11
1	0	Sensitivity		0.48	0.45	0.59	0.51
2	0	Sensitivity	0.3	0.48	0.5	0.53	0.35
3	0	Sensitivity		0.57	0.55	0.77	0.63
4	0	Sensitivity	0.25	0.3	0.33	0.4	0.52
5	0	Sensitivity	0.16	0.13	0.45	0.33	0.45
6	0	Sensitivity	0.47	0.42	0.41	0.35	0.58
7	0	Sensitivity	0.03	0.33	0.48	0.25	0.46
8	0	Sensitivity	0.36	0.58	0.56	0.55	0.5
9	0	Sensitivity	0.28	0.31	0.49	0.31	0.44
10	0	Sensitivity	-0.01	0.26	0.43	0.48	0.45
11	0	Sensitivity	0.3	0.62	0.58	0.75	0.64
12	0	Sensitivity	0.46	0.75	0.65	0.65	0.41
13	0	Sensitivity	0.51	0.39	0.42	0.37	0.55
14	0	Sensitivity	0.23	0.4	0.54	0.41	0.49
15	0	Sensitivity	0.04	0.28	0.29	0.23	0.33
16	0	Sensitivity	0.5	0.59	0.59	0.58	0.59
17	0	Sensitivity	0.33	0.41	0.5	0.48	0.44
1	1	Sensitivity	0	0.3	0.38	0.44	0.37
2	1	Sensitivity	0.41	0.52	0.56	0.48	0.57
3	1	Sensitivity	-0.01	0.3	0.27	0.42	0.33
4	1	Sensitivity	0.34	0.3	0.56	0.51	0.53
5	1	Sensitivity	-0.02	0.07	0.15	0.28	0.13
6	1	Sensitivity	0.12	0.29	0.59	0.56	0.45
7	1	Sensitivity	0.32	0.48	0.46	0.58	0.57
8	1	Sensitivity	0	0.37	0.42	0.29	0.43
9	1	Sensitivity	0.22	0.39	0.21	0.57	0.51
10	1	Sensitivity	0.14	0.29	0.32	0.41	0.21
11	1	Sensitivity	0.03	0.48	0.22	0.39	0.33
12	1	Sensitivity	-0.13	0.29	0.1	0.38	0.15
13	1	Sensitivity	0.08	0.13	0.18	0.44	0.33
14	1	Sensitivity	0.03	0.1	0.15	0.37	0.31
15	1	Sensitivity	0.21	0.43	0.53	0.41	0.56
16	1	Sensitivity	-0.09	0.27	0.41	0.4	0.46

## Sheet: 5C-CPT distractors - first day
5C-CPT distractor conditions Test 1 vs previous baseline
	Group 0 = "CON"; 1 = "EtOH"
Subject#	Group	Measure	Session	Distractor 1	Distractor 2	Distractor 3
1	0	Accuracy	Distractor	93.02	73	56.25
2	0	Accuracy	Distractor	100	72	38.6
3	0	Accuracy	Distractor	95.35	93	63.16
4	0	Accuracy	Distractor	89.47	82	61.11
5	0	Accuracy	Distractor	97.78	81	50
6	0	Accuracy	Distractor	97.37	80	62.5
7	0	Accuracy	Distractor	94.83	89	46.81
8	0	Accuracy	Distractor	91.11	78	65.85
9	0	Accuracy	Distractor	82.61	71	69.77
10	0	Accuracy	Distractor	93.88	80	52.83
11	0	Accuracy	Distractor	100	83
12	0	Accuracy	Distractor	100	92	70.77
13	0	Accuracy	Distractor	92.5	71	40
14	0	Accuracy	Distractor	73.91	85	41.18
15	0	Accuracy	Distractor	96.49	72	51.52
16	0	Accuracy	Distractor	95.45	84	62.5
17	0	Accuracy	Distractor	92.59	84	44.19
1	0	Accuracy	Baseline	97.89	99	99
2	0	Accuracy	Baseline	98.16	98	96
3	0	Accuracy	Baseline	99.51	100	99
4	0	Accuracy	Baseline	97.45	99	98
5	0	Accuracy	Baseline	96.58	97	98
6	0	Accuracy	Baseline	98.94	97	94
7	0	Accuracy	Baseline	96.27	97	98
8	0	Accuracy	Baseline	94.88	95	95
9	0	Accuracy	Baseline	92.55	93	95
10	0	Accuracy	Baseline	95.93	93	93
11	0	Accuracy	Baseline	98.64	99
12	0	Accuracy	Baseline	97.42	95	96
13	0	Accuracy	Baseline	98.04	96	95
14	0	Accuracy	Baseline	98.09	98	98
15	0	Accuracy	Baseline	97.89	98	99
16	0	Accuracy	Baseline	98.6	99	98
17	0	Accuracy	Baseline	97.15	96	97
1	1	Accuracy	Distractor	95.74	76	47.62
2	1	Accuracy	Distractor	86.67	88	52.94
3	1	Accuracy	Distractor	96.36	76	67.92
4	1	Accuracy	Distractor	93.33	96	44.74
5	1	Accuracy	Distractor
6	1	Accuracy	Distractor	91.18	65	51.79
7	1	Accuracy	Distractor	93.1	67	56.86
8	1	Accuracy	Distractor	100	88	50
9	1	Accuracy	Distractor	82.93	74	50
10	1	Accuracy	Distractor	95.24	81	46.51
11	1	Accuracy	Distractor	91.43	82	51.35
12	1	Accuracy	Distractor	94.44	82	50
13	1	Accuracy	Distractor	96	71	37.14
14	1	Accuracy	Distractor	98.04	74	51.61
15	1	Accuracy	Distractor	91.11	80	45.45
16	1	Accuracy	Distractor	95.83	80	59.62
17	1	Accuracy	Distractor	92.86	92	63.79
1	1	Accuracy	Baseline	96.87	96	95
2	1	Accuracy	Baseline	95.67	95	96
3	1	Accuracy	Baseline	98.83	97	95
4	1	Accuracy	Baseline	96.16	98	98
5	1	Accuracy	Baseline
6	1	Accuracy	Baseline	96.92	95	96
7	1	Accuracy	Baseline	94.58	93	90
8	1	Accuracy	Baseline	98.96	98	96
9	1	Accuracy	Baseline	97.33	96	95
10	1	Accuracy	Baseline	98.61	99	98
11	1	Accuracy	Baseline	95.23	95	96
12	1	Accuracy	Baseline	98.03	96	96
13	1	Accuracy	Baseline	97.05	99	99
14	1	Accuracy	Baseline	97.98	98	98
15	1	Accuracy	Baseline	97.02	96	96
16	1	Accuracy	Baseline	95.33	96	93
17	1	Accuracy	Baseline	97.65	99	98
1	0	Bias	Distractor	-0.47	-0.44	-0.5
2	0	Bias	Distractor	-0.21	-0.41	-0.45
3	0	Bias	Distractor	-0.05	-0.3	-0.38
4	0	Bias	Distractor	-0.6	-0.14	-0.58
5	0	Bias	Distractor	-0.35	-0.2	-0.43
6	0	Bias	Distractor	-0.38	-0.19	-0.32
7	0	Bias	Distractor	0.02	-0.36	-0.4
8	0	Bias	Distractor	-0.35	-0.33	-0.32
9	0	Bias	Distractor	-0.15	-0.28	-0.25
10	0	Bias	Distractor	-0.26	-0.26	-0.41
11	0	Bias	Distractor	0.08	-0.05
12	0	Bias	Distractor	-0.11	-0.29	-0.17
13	0	Bias	Distractor	-0.26	-0.57	-0.73
14	0	Bias	Distractor	-0.57	-0.57	-0.79
15	0	Bias	Distractor	0.02	-0.21	-0.51
16	0	Bias	Distractor	-0.14	-0.14	-0.44
17	0	Bias	Distractor	-0.44	-0.09	-0.46
1	0	Bias	Baseline	-0.31	-0.22	-0.1
2	0	Bias	Baseline	-0.25	-0.11	-0.06
3	0	Bias	Baseline	-0.01	0.12	0.09
4	0	Bias	Baseline	-0.49	-0.29	-0.15
5	0	Bias	Baseline	-0.13	-0.15	-0.12
6	0	Bias	Baseline	-0.17	-0.2	-0.17
7	0	Bias	Baseline	0.1	0.25	0.17
8	0	Bias	Baseline	-0.31	-0.15	-0.06
9	0	Bias	Baseline	-0.14	-0.02	0.05
10	0	Bias	Baseline	-0.17	-0.11	-0.16
11	0	Bias	Baseline	0.03	0.17
12	0	Bias	Baseline	-0.06	0.07	-0.01
13	0	Bias	Baseline	-0.3	-0.29	-0.39
14	0	Bias	Baseline	-0.42	-0.27	-0.18
15	0	Bias	Baseline	0.12	0.2	0.2
16	0	Bias	Baseline	0.06	0.12	0.09
17	0	Bias	Baseline	-0.34	-0.15	-0.05
1	1	Bias	Distractor	-0.34	-0.23	-0.15
2	1	Bias	Distractor	-0.21	-0.04	-0.29
3	1	Bias	Distractor	-0.26	-0.32	-0.23
4	1	Bias	Distractor	-0.07	-0.03	-0.57
5	1	Bias	Distractor
6	1	Bias	Distractor	-0.35	-0.25	-0.26
7	1	Bias	Distractor	-0.1	-0.42	-0.45
8	1	Bias	Distractor	-0.17	-0.55	-0.56
9	1	Bias	Distractor	-0.39	-0.54	-0.73
10	1	Bias	Distractor	0.15	-0.16	-0.5
11	1	Bias	Distractor	-0.5	-0.2	-0.49
12	1	Bias	Distractor	-0.03	-0.29	-0.34
13	1	Bias	Distractor	-0.4	-0.22	-0.46
14	1	Bias	Distractor	-0.2	-0.13	-0.3
15	1	Bias	Distractor	-0.36	-0.23	-0.61
16	1	Bias	Distractor	0.33	-0.13	-0.4
17	1	Bias	Distractor	-0.14	0.02	-0.23
1	1	Bias	Baseline	0.09	0.12	-0.05
2	1	Bias	Baseline	0.1	0.2	0.27
3	1	Bias	Baseline	-0.07	-0.07	-0.05
4	1	Bias	Baseline	-0.13	-0.14	-0.15
5	1	Bias	Baseline
6	1	Bias	Baseline	-0.39	-0.37	-0.34
7	1	Bias	Baseline	-0.09	0.02	0.03
8	1	Bias	Baseline	-0.27	-0.21	-0.08
9	1	Bias	Baseline	-0.36	-0.22	-0.06
10	1	Bias	Baseline	0.1	0.23	0.23
11	1	Bias	Baseline	-0.17	-0.01	0.15
12	1	Bias	Baseline	0.19	0.19	0.16
13	1	Bias	Baseline	-0.32	-0.07	0.03
14	1	Bias	Baseline	-0.01	0.1	0.17
15	1	Bias	Baseline	-0.2	-0.11	-0.08
16	1	Bias	Baseline	0.18	0.19	0.23
17	1	Bias	Baseline	0.14	0.17	0.12
1	0	CoreectRespL	Distractor	1.34	1.5	1.45
2	0	CoreectRespL	Distractor	1.24	1.51	1.15
3	0	CoreectRespL	Distractor	1.2	1.01	1.43
4	0	CoreectRespL	Distractor	1.48	1.22	1.26
5	0	CoreectRespL	Distractor	1.01	1.04	1.03
6	0	CoreectRespL	Distractor	1.24	1.13	1.26
7	0	CoreectRespL	Distractor	1.16	1.15	1.26
8	0	CoreectRespL	Distractor	1.19	1.29	1.3
9	0	CoreectRespL	Distractor	1.09	1.13	1.41
10	0	CoreectRespL	Distractor	1.2	1.18	1.23
11	0	CoreectRespL	Distractor	1.04	1.03
12	0	CoreectRespL	Distractor	1.27	1.19	1.1
13	0	CoreectRespL	Distractor	1.43	1.47	1.62
14	0	CoreectRespL	Distractor	0.98	1.22	1.21
15	0	CoreectRespL	Distractor	1.17	1.28	1.24
16	0	CoreectRespL	Distractor	1.19	1.4	1.15
17	0	CoreectRespL	Distractor	1.57	1.09	1.34
1	0	CoreectRespL	Baseline	1.18	1.1	1.1
2	0	CoreectRespL	Baseline	1.17	1.14	1.14
3	0	CoreectRespL	Baseline	1.03	1	1.01
4	0	CoreectRespL	Baseline	1.17	1.13	1.1
5	0	CoreectRespL	Baseline	1.04	1.01	0.98
6	0	CoreectRespL	Baseline	1.14	1.14	1.1
7	0	CoreectRespL	Baseline	0.91	0.9	0.94
8	0	CoreectRespL	Baseline	0.95	0.95	0.97
9	0	CoreectRespL	Baseline	1.09	1.06	1.01
10	0	CoreectRespL	Baseline	1.12	1.07	1.11
11	0	CoreectRespL	Baseline	0.96	0.94
12	0	CoreectRespL	Baseline	0.99	0.93	0.93
13	0	CoreectRespL	Baseline	1.44	1.36	1.27
14	0	CoreectRespL	Baseline	0.97	0.96	0.97
15	0	CoreectRespL	Baseline	1.13	1.13	1.12
16	0	CoreectRespL	Baseline	1	0.99	1.02
17	0	CoreectRespL	Baseline	1.13	1.01	1.01
1	1	CoreectRespL	Distractor	1.1	1.24	1.29
2	1	CoreectRespL	Distractor	1.16	1.16	1.06
3	1	CoreectRespL	Distractor	1.04	0.92	1.16
4	1	CoreectRespL	Distractor	1.18	1.26	1
5	1	CoreectRespL	Distractor
6	1	CoreectRespL	Distractor	1.11	1.38	1.12
7	1	CoreectRespL	Distractor	1.14	1.3	1.17
8	1	CoreectRespL	Distractor	1.09	1.2	1.18
9	1	CoreectRespL	Distractor	1.16	1.33	1.02
10	1	CoreectRespL	Distractor	1.07	1.15	1.48
11	1	CoreectRespL	Distractor	1.31	1.28	1.44
12	1	CoreectRespL	Distractor	1.15	1.31	1.31
13	1	CoreectRespL	Distractor	1.37	1.32	1.45
14	1	CoreectRespL	Distractor	1.05	1.13	0.95
15	1	CoreectRespL	Distractor	1.26	1.15	1.18
16	1	CoreectRespL	Distractor	0.99	1.06	1.02
17	1	CoreectRespL	Distractor	1.11	1.09	1.12
1	1	CoreectRespL	Baseline	1.12	1.11	1.04
2	1	CoreectRespL	Baseline	1.15	1.12	1.09
3	1	CoreectRespL	Baseline	1.02	0.99	0.99
4	1	CoreectRespL	Baseline	1.08	1.05	1.09
5	1	CoreectRespL	Baseline
6	1	CoreectRespL	Baseline	1.17	1.14	1.18
7	1	CoreectRespL	Baseline	1.08	1.06	1.11
8	1	CoreectRespL	Baseline	1.02	1.06	1
9	1	CoreectRespL	Baseline	1.16	1.14	1.08
10	1	CoreectRespL	Baseline	1.06	0.98	1
11	1	CoreectRespL	Baseline	1.17	1.19	1.21
12	1	CoreectRespL	Baseline	1.1	1.13	1.13
13	1	CoreectRespL	Baseline	1.13	1.06	1.11
14	1	CoreectRespL	Baseline	0.99	0.97	0.98
15	1	CoreectRespL	Baseline	1.25	1.19	1.22
16	1	CoreectRespL	Baseline	1.03	1.03	1.07
17	1	CoreectRespL	Baseline	1.07	1.01	1.04
1	0	FalseAla	Distractor	0.5	0.19	0.18
2	0	FalseAla	Distractor	0.38	0.14	0.28
3	0	FalseAla	Distractor	0.5	0.26	0.33
4	0	FalseAla	Distractor	0.78	0.38	0.15
5	0	FalseAla	Distractor	0.48	0.35	0.3
6	0	FalseAla	Distractor	0.56	0.26	0.25
7	0	FalseAla	Distractor	0.33	0.21	0.33
8	0	FalseAla	Distractor	0.47	0.24	0.34
9	0	FalseAla	Distractor	0.47	0.32	0.38
10	0	FalseAla	Distractor	0.44	0.21	0.25
11	0	FalseAla	Distractor	0.31	0.16
12	0	FalseAla	Distractor	0.35	0.18	0.28
13	0	FalseAla	Distractor	0.53	0.2	0.15
14	0	FalseAla	Distractor	0.73	0.09	0.05
15	0	FalseAla	Distractor	0.34	0.23	0.28
16	0	FalseAla	Distractor	0.24	0.18	0.13
17	0	FalseAla	Distractor	0.69	0.3	0.3
1	0	FalseAla	Baseline	0.18	0.22	0.27
2	0	FalseAla	Baseline	0.15	0.2	0.23
3	0	FalseAla	Baseline	0.28	0.33	0.31
4	0	FalseAla	Baseline	0.21	0.28	0.39
5	0	FalseAla	Baseline	0.29	0.31	0.36
6	0	FalseAla	Baseline	0.22	0.19	0.21
7	0	FalseAla	Baseline	0.31	0.41	0.39
8	0	FalseAla	Baseline	0.17	0.25	0.27
9	0	FalseAla	Baseline	0.31	0.36	0.39
10	0	FalseAla	Baseline	0.26	0.29	0.29
11	0	FalseAla	Baseline	0.19	0.26
12	0	FalseAla	Baseline	0.24	0.33	0.3
13	0	FalseAla	Baseline	0.28	0.29	0.22
14	0	FalseAla	Baseline	0.11	0.17	0.22
15	0	FalseAla	Baseline	0.41	0.48	0.42
16	0	FalseAla	Baseline	0.25	0.27	0.25
17	0	FalseAla	Baseline	0.24	0.34	0.38
1	1	FalseAla	Distractor	0.45	0.24	0.48
2	1	FalseAla	Distractor	0.48	0.35	0.38
3	1	FalseAla	Distractor	0.36	0.29	0.33
4	1	FalseAla	Distractor	0.48	0.46	0.23
5	1	FalseAla	Distractor
6	1	FalseAla	Distractor	0.6	0.38	0.38
7	1	FalseAla	Distractor	0.33	0.24	0.2
8	1	FalseAla	Distractor	0.34	0.22	0.18
9	1	FalseAla	Distractor	0.52	0.17	0.13
10	1	FalseAla	Distractor	0.28	0.24	0.25
11	1	FalseAla	Distractor	0.6	0.29	0.28
12	1	FalseAla	Distractor	0.36	0.24	0.3
13	1	FalseAla	Distractor	0.71	0.41	0.38
14	1	FalseAla	Distractor	0.41	0.38	0.3
15	1	FalseAla	Distractor	0.47	0.29	0.2
16	1	FalseAla	Distractor	0.16	0.31	0.23
17	1	FalseAla	Distractor	0.51	0.32	0.3
1	1	FalseAla	Baseline	0.35	0.37	0.31
2	1	FalseAla	Baseline	0.31	0.42	0.44
3	1	FalseAla	Baseline	0.27	0.25	0.27
4	1	FalseAla	Baseline	0.3	0.26	0.23
5	1	FalseAla	Baseline
6	1	FalseAla	Baseline	0.2	0.22	0.27
7	1	FalseAla	Baseline	0.26	0.33	0.33
8	1	FalseAla	Baseline	0.14	0.15	0.21
9	1	FalseAla	Baseline	0.15	0.22	0.35
10	1	FalseAla	Baseline	0.29	0.4	0.44
11	1	FalseAla	Baseline	0.26	0.33	0.41
12	1	FalseAla	Baseline	0.44	0.42	0.43
13	1	FalseAla	Baseline	0.24	0.34	0.42
14	1	FalseAla	Baseline	0.26	0.33	0.39
15	1	FalseAla	Baseline	0.18	0.23	0.27
16	1	FalseAla	Baseline	0.35	0.34	0.42
17	1	FalseAla	Baseline	0.38	0.41	0.36
1	0	FeederLatenc	Distractor	3.39	1.62	1.78
2	0	FeederLatenc	Distractor	2.47	1.5	2.23
3	0	FeederLatenc	Distractor	3.26	1.81	3.32
4	0	FeederLatenc	Distractor	2.72	3.43	2.93
5	0	FeederLatenc	Distractor	2.01	2.08	1.33
6	0	FeederLatenc	Distractor	4.06	2.57	3.38
7	0	FeederLatenc	Distractor	1.61	1.91	1.28
8	0	FeederLatenc	Distractor	3.35	4.26	2.38
9	0	FeederLatenc	Distractor	1.85	4.08	2.44
10	0	FeederLatenc	Distractor	2.06	2.78	2.57
11	0	FeederLatenc	Distractor	1.76	1.59
12	0	FeederLatenc	Distractor	1.44	1.45	2.23
13	0	FeederLatenc	Distractor	3.37	3.71	5.94
14	0	FeederLatenc	Distractor	1.57	2.55	1.45
15	0	FeederLatenc	Distractor	3.66	2.91	3.43
16	0	FeederLatenc	Distractor	2.44	2.59	1.94
17	0	FeederLatenc	Distractor	1.16	1.18	1.25
1	0	FeederLatenc	Baseline	1.81	2.65	2.69
2	0	FeederLatenc	Baseline	2.09	1.78	1.72
3	0	FeederLatenc	Baseline	3.07	2.37	2.65
4	0	FeederLatenc	Baseline	3.93	3.36	2.94
5	0	FeederLatenc	Baseline	1.62	1.7	1.73
6	0	FeederLatenc	Baseline	3.83	3.35	3.21
7	0	FeederLatenc	Baseline	1.35	1.72	1.76
8	0	FeederLatenc	Baseline	3.27	3.61	3.06
9	0	FeederLatenc	Baseline	1.65	2.22	2.12
10	0	FeederLatenc	Baseline	2.69	2.88	3.03
11	0	FeederLatenc	Baseline	1.69	1.44
12	0	FeederLatenc	Baseline	1.99	1.91	1.95
13	0	FeederLatenc	Baseline	5.82	7.74	4.65
14	0	FeederLatenc	Baseline	1.94	2.37	2.46
15	0	FeederLatenc	Baseline	5.88	5.19	3.21
16	0	FeederLatenc	Baseline	2.29	2.51	2.61
17	0	FeederLatenc	Baseline	2.08	1.83	2.07
1	1	FeederLatenc	Distractor	5.06	3.31	2.59
2	1	FeederLatenc	Distractor	2.61	4.12	4.82
3	1	FeederLatenc	Distractor	1.71	1.57	2.07
4	1	FeederLatenc	Distractor	2.46	3.25	2.44
5	1	FeederLatenc	Distractor
6	1	FeederLatenc	Distractor	3.87	1.51	2.45
7	1	FeederLatenc	Distractor	1.71	2.4	2.35
8	1	FeederLatenc	Distractor	1.77	1.98	2.33

## Sheet: 5C-CPT distractors all days
			Distractor condition 1								Distractor condition 2								Distractor condition 3
	Group 0 = "CON"; 1 = "EtOH"
Subject#	Group	Measure	Baseline	Test 1	Test 2	Test 3	Test 4		Subject#	Group	Measure	Baseline	Test 1	Test 2	Test 3		Subject#	Group	Measure	Baseline	Test 1	Test 2	Test 3	Test 4	Test 5	Rebaseline	Test 6
1	0	Accuracy	97.89	93.02	98.41	97.22	100		1	0	Accuracy	99	73	85	83		1	0	Accuracy	99	56.25	43.59	76	73.33	73.33	98	67.24
2	0	Accuracy	98.16	100	94.44	98.41	93.24		2	0	Accuracy	98	72	81	90		2	0	Accuracy	96	38.6	40.91	56.86	56.52	56.52	94	71.43
3	0	Accuracy	99.51	95.35	98.15	96.92	100		3	0	Accuracy	100	93	87	78		3	0	Accuracy	99	63.16	52.17	63.64	57.5	57.5	98	65.67
4	0	Accuracy	97.45	89.47	96.67	96.23	95.65		4	0	Accuracy	99	82	76	91		4	0	Accuracy	98	61.11	58.97	57.14	71.79	72.97	96	55
5	0	Accuracy	96.58	97.78	95.45	96.67	100		5	0	Accuracy	97	81	93	98		5	0	Accuracy	98	50	63.64	57.78	60	66.67	100	74.42
6	0	Accuracy	98.94	97.37	96.97	100	94		6	0	Accuracy	97	80	87	94		6	0	Accuracy	94	62.5	46.81	46.67	46.15	55	89	61.11
7	0	Accuracy	96.27	94.83	98.21	96.49	95.77		7	0	Accuracy	97	89	85	85		7	0	Accuracy	98	46.81	61.02	59.65	54.39	55.93	97	69.49
8	0	Accuracy	94.88	91.11	97.87	98.21	91.38		8	0	Accuracy	95	78	88	92		8	0	Accuracy	95	65.85	63.89	82.61	63.64	59.52	99	61.7
9	0	Accuracy	92.55	82.61	96.77	93.48	94.83		9	0	Accuracy	93	71	67	83		9	0	Accuracy	95	69.77	64.58	76.92	57.45	61.54	98	54.17
10	0	Accuracy	95.93	93.88	90	96.23	96.15		10	0	Accuracy	93	80	94	82		10	0	Accuracy	93	52.83	48.72	46.67	30	43.18	96	42
11	0	Accuracy	98.64	100	100	100	94.74		11	0	Accuracy	99	83	88	90		11	0	Accuracy
12	0	Accuracy	97.42	100	100	100	98.31		12	0	Accuracy	95	92	94	91		12	0	Accuracy	96	70.77	70.18	70.21	71.43	75.44	98	82.98
13	0	Accuracy	98.04	92.5	89.66	97.37	92.5		13	0	Accuracy	96	71	73	77		13	0	Accuracy	95	40	40.63	64	66.67	57.58	96	60.47
14	0	Accuracy	98.09	73.91	95.12	100	94.74		14	0	Accuracy	98	85	96	92		14	0	Accuracy	98	41.18	56	36.84	80	55.56	97	42.22
15	0	Accuracy	97.89	96.49	96.36	93.88	100		15	0	Accuracy	98	72	89	84		15	0	Accuracy	99	51.52	59.18	56.76	70.97	60.98	97	53.57
16	0	Accuracy	98.6	95.45	100	98.59	91.78		16	0	Accuracy	99	84	96	94		16	0	Accuracy	98	62.5	71.67	70.31	83.33	81.82	96	69.01
17	0	Accuracy	97.15	92.59	98.25	98.36	100		17	0	Accuracy	96	84	84	78		17	0	Accuracy	97	44.19	41.86	56.25	45.95	60.98	97	61.9
1	1	Accuracy	96.87	95.74	90.91	96.36	95.16		1	1	Accuracy	96	76	83	88		1	1	Accuracy	95	47.62	56.25	40	52.83	50	94	58.73
2	1	Accuracy	95.67	86.67	93.62	94.92	98.59		2	1	Accuracy	95	88	85	86		2	1	Accuracy	96	52.94	57.14	47.17	36.36	47.92	96	47.54
3	1	Accuracy	98.83	96.36	100	97.14	98.61		3	1	Accuracy	97	76	79	97		3	1	Accuracy	95	67.92	81.48	60.53	54.05	73.08	95	67.92
4	1	Accuracy	96.16	93.33	94.59	100	97.87		4	1	Accuracy	98	96	93	93		4	1	Accuracy	98	44.74	66.67	26.83	65	56.82	98	58.7
5	1	Accuracy	96.92	91.18	92.68	88.89	97.87		5	1	Accuracy	95	65	54	86		5	1	Accuracy	96	51.79	57.14	58	58.54	51.06	96	63.33
6	1	Accuracy	94.58	93.1	97.37	98.04	87.27		6	1	Accuracy	93	67	72	85		6	1	Accuracy	90	56.86	46.34	51.52	51.92	52.83	85	62.26
7	1	Accuracy	98.96	100	100	98.15	100		7	1	Accuracy	98	88	93	94		7	1	Accuracy	96	50	47.92	47.06	38.1	66.67	96	54.39
8	1	Accuracy	97.33	82.93	97.06	97.06	100		8	1	Accuracy	96	74	88	85		8	1	Accuracy	95	50	61.11	50	68.75	60	96	73.58
9	1	Accuracy	98.61	95.24	95.89	97.18	94.74		9	1	Accuracy	99	81	94	95		9	1	Accuracy	98	46.51	47.37	69.09	53.97	66.1	96	63.33
10	1	Accuracy	95.23	91.43	90.7	96.49	98.36		10	1	Accuracy	95	82	92	91		10	1	Accuracy	96	51.35	59.62	78.43	77.19	81.82	95	58.49
11	1	Accuracy	98.03	94.44	88.64	96	94.83		11	1	Accuracy	96	82	79	86		11	1	Accuracy	96	50	46.15	56.82	57.14	55.26	97	52.54
12	1	Accuracy	97.05	96	100	88.89	98.28		12	1	Accuracy	99	71	88	88		12	1	Accuracy	99	37.14	56.76	64.52	42.31	70.97	100	56.67
13	1	Accuracy	97.98	98.04	100	100	100		13	1	Accuracy	98	74	92	90		13	1	Accuracy	98	51.61	60	55	54.17	53.49	99	62.12
14	1	Accuracy	97.02	91.11	97.83	69.44	92.86		14	1	Accuracy	96	80	87	88		14	1	Accuracy	96	45.45	57.14	68	73.17	50	95	56.41
15	1	Accuracy	95.33	95.83	96.23	100	89.71		15	1	Accuracy	96	80	85	83		15	1	Accuracy	93	59.62	68.25	37.78	62.5	58.33	90	67.65
16	1	Accuracy	97.65	92.86	100	96.77	94.74		16	1	Accuracy	99	92	90	93		16	1	Accuracy	98	63.79	63.46	67.8	54.84	61.02	97	54.55
1	0	Bias	-0.31	-0.47	-0.11	0.06	-0.55		1	0	Bias	-0.22	-0.44	-0.01	-0.14		1	0	Bias	-0.1	-0.5	-0.61	-0.42	-0.47	-0.47	0.13	-0.41
2	0	Bias	-0.25	-0.21	-0.37	-0.32	-0.08		2	0	Bias	-0.11	-0.41	-0.11	-0.29		2	0	Bias	-0.06	-0.45	-0.66	-0.37	-0.46	-0.46	0.02	-0.26
3	0	Bias	-0.01	-0.05	-0.18	0.16	0.18		3	0	Bias	0.12	-0.3	-0.06	-0.21		3	0	Bias	0.09	-0.38	-0.28	-0.25	-0.34	-0.34	0.02	-0.12
4	0	Bias	-0.49	-0.6	-0.46	-0.32	-0.32		4	0	Bias	-0.29	-0.14	-0.34	-0.14		4	0	Bias	-0.15	-0.58	-0.63	-0.63	-0.41	-0.37	0.03	-0.37
5	0	Bias	-0.13	-0.35	-0.52	-0.7	-0.04		5	0	Bias	-0.15	-0.2	-0.35	-0.17		5	0	Bias	-0.12	-0.43	-0.49	-0.38	-0.35	-0.51	0.05	-0.44
6	0	Bias	-0.17	-0.38	-0.68	-0.22	-0.37		6	0	Bias	-0.2	-0.19	-0.1	-0.09		6	0	Bias	-0.17	-0.32	-0.59	-0.73	-0.84	-0.56	-0.05	-0.23
7	0	Bias	0.1	0.02	-0.08	0.02	0.38		7	0	Bias	0.25	-0.36	0.05	-0.14		7	0	Bias	0.17	-0.4	-0.08	-0.13	-0.13	-0.26	0.18	-0.06
8	0	Bias	-0.31	-0.35	-0.22	-0.19	0.02		8	0	Bias	-0.15	-0.33	-0.32	-0.09		8	0	Bias	-0.06	-0.32	-0.49	-0.18	-0.51	-0.24	0.06	-0.47
9	0	Bias	-0.14	-0.15	0.14	0.03	0.16		9	0	Bias	-0.02	-0.28	-0.4	-0.16		9	0	Bias	0.05	-0.25	-0.22	-0.18	-0.42	-0.33	0.24	-0.53
10	0	Bias	-0.17	-0.26	-0.33	-0.38	-0.44		10	0	Bias	-0.11	-0.26	0.08	0		10	0	Bias	-0.16	-0.41	-0.65	-0.63	-0.56	-0.56	-0.11	-0.72
11	0	Bias	0.03	0.08	0.1	0.27	0.1		11	0	Bias	0.17	-0.05	0.16	0.03		11	0	Bias
12	0	Bias	-0.06	-0.11	-0.41	-0.19	-0.12		12	0	Bias	0.07	-0.29	-0.06	-0.07		12	0	Bias	-0.01	-0.17	-0.06	-0.35	-0.33	-0.15	-0.09	-0.27
13	0	Bias	-0.3	-0.26	-0.6	-0.65	-0.36		13	0	Bias	-0.29	-0.57	-0.4	-0.46		13	0	Bias	-0.39	-0.73	-0.66	-0.65	-0.53	-0.4	-0.3	-0.5
14	0	Bias	-0.42	-0.57	-0.2	-0.2	-0.13		14	0	Bias	-0.27	-0.57	-0.24	-0.29		14	0	Bias	-0.18	-0.79	-0.76	-0.84	-0.53	-0.64	0.02	-0.58
15	0	Bias	0.12	0.02	-0.01	0.06	0.47		15	0	Bias	0.2	-0.21	0.33	0.28		15	0	Bias	0.2	-0.51	-0.29	-0.51	-0.28	-0.31	0.41	-0.28
16	0	Bias	0.06	-0.14	0.18	-0.13	0.05		16	0	Bias	0.12	-0.14	0.24	0.12		16	0	Bias	0.09	-0.44	-0.45	-0.31	0.03	0.05	0.13	-0.05
17	0	Bias	-0.34	-0.44	-0.23	0.06	0.05		17	0	Bias	-0.15	-0.09	-0.16	-0.21		17	0	Bias	-0.05	-0.46	-0.6	-0.6	-0.5	-0.47	0.15	-0.5
1	1	Bias	0.09	-0.34	-0.25	-0.3	-0.02		1	1	Bias	0.12	-0.23	-0.17	-0.39		1	1	Bias	-0.05	-0.15	-0.39	-0.34	-0.36	-0.64	-0.25	-0.13
2	1	Bias	0.1	-0.21	0.03	0.1	0.26		2	1	Bias	0.2	-0.04	0.25	0.02		2	1	Bias	0.27	-0.29	-0.23	-0.32	-0.56	-0.34	0.39	-0.25
3	1	Bias	-0.07	-0.26	-0.31	-0.49	0.24		3	1	Bias	-0.07	-0.32	-0.57	-0.47		3	1	Bias	-0.05	-0.23	-0.64	-0.54	-0.7	-0.68	0.08	-0.23
4	1	Bias	-0.13	-0.07	-0.22	-0.28	-0.29		4	1	Bias	-0.14	-0.03	0	-0.1		4	1	Bias	-0.15	-0.57	-0.52	-0.6	-0.43	-0.32	-0.22	-0.34
5	1	Bias	-0.39	-0.35	-0.21	-0.44	-0.22		5	1	Bias	-0.37	-0.25	-0.24	-0.13		5	1	Bias	-0.34	-0.26	-0.44	-0.31	-0.43	-0.29	-0.05	-0.06
6	1	Bias	-0.09	-0.1	-0.38	-0.04	-0.07		6	1	Bias	0.02	-0.42	-0.23	-0.01		6	1	Bias	0.03	-0.45	-0.38	-0.52	-0.29	-0.36	-0.12	-0.33
7	1	Bias	-0.27	-0.17	-0.04	-0.26	-0.05		7	1	Bias	-0.21	-0.55	-0.29	-0.17		7	1	Bias	-0.08	-0.56	-0.52	-0.48	-0.68	-0.23	0.01	-0.52
8	1	Bias	-0.36	-0.39	-0.58	-0.36	-0.16		8	1	Bias	-0.22	-0.54	-0.12	-0.35		8	1	Bias	-0.06	-0.73	-0.56	-0.69	-0.38	-0.39	0.05	-0.33
9	1	Bias	0.1	0.15	0.22	0.28	0.35		9	1	Bias	0.23	-0.16	0.16	0.1		9	1	Bias	0.23	-0.5	-0.48	-0.19	-0.04	0.19	0.19	-0.2
10	1	Bias	-0.17	-0.5	-0.23	-0.02	-0.09		10	1	Bias	-0.01	-0.2	0.12	0.16		10	1	Bias	0.15	-0.49	-0.43	-0.26	-0.16	-0.12	0.16	-0.44
11	1	Bias	0.19	-0.03	-0.2	-0.13	-0.16		11	1	Bias	0.19	-0.29	-0.02	-0.33		11	1	Bias	0.16	-0.34	-0.53	-0.44	-0.5	-0.23	0.18	-0.35
12	1	Bias	-0.32	-0.4	-0.18	-0.03	0.17		12	1	Bias	-0.07	-0.22	-0.21	-0.11		12	1	Bias	0.03	-0.46	-0.44	-0.55	-0.63	-0.59	0.11	-0.32
13	1	Bias	-0.01	-0.2	-0.15	-0.16	0.13		13	1	Bias	0.1	-0.13	0.13	0.19		13	1	Bias	0.17	-0.3	-0.22	-0.36	-0.33	-0.31	0.16	0.22
14	1	Bias	-0.2	-0.36	-0.26	-0.4	-0.32		14	1	Bias	-0.11	-0.23	-0.21	-0.09		14	1	Bias	-0.08	-0.61	-0.57	-0.54	-0.37	-0.46	-0.08	-0.51
15	1	Bias	0.18	0.33	0.02	0.24	0.15		15	1	Bias	0.19	-0.13	0.16	-0.04		15	1	Bias	0.23	-0.4	-0.23	-0.59	-0.23	-0.33	0.26	-0.09
16	1	Bias	0.14	-0.14	-0.12	0.02	-0.13		16	1	Bias	0.17	0.02	-0.07	0.14		16	1	Bias	0.12	-0.23	-0.17	0.05	-0.5	-0.12	0.12	-0.51
1	0	CorrectRespL	1.18	1.34	1.14	1.03	1.18		1	0	CorrectRespL	1.1	1.5	1.16	1.28		1	0	CorrectRespL	1.1	1.45	1.08	1.12	1.2	1.2	1.05	1.29
2	0	CorrectRespL	1.17	1.24	1.09	1.27	1.13		2	0	CorrectRespL	1.14	1.51	1.31	1.3		2	0	CorrectRespL	1.14	1.15	1.19	1.27	1.25	1.25	1.14	1.37
3	0	CorrectRespL	1.03	1.2	0.83	0.99	0.9		3	0	CorrectRespL	1	1.01	1.02	1.09		3	0	CorrectRespL	1.01	1.43	1.04	1.18	1.13	1.13	0.95	1.2
4	0	CorrectRespL	1.17	1.48	1.12	1.07	1.16		4	0	CorrectRespL	1.13	1.22	1.22	1.28		4	0	CorrectRespL	1.1	1.26	1.38	1.29	1.08	1.51	1.06	1.45
5	0	CorrectRespL	1.04	1.01	1.1	1.17	0.98		5	0	CorrectRespL	1.01	1.04	1.15	1.1		5	0	CorrectRespL	0.98	1.03	0.93	0.88	1.39	1.15	0.95	1.01
6	0	CorrectRespL	1.14	1.24	1	1.06	1.05		6	0	CorrectRespL	1.14	1.13	1.1	1.18		6	0	CorrectRespL	1.1	1.26	0.99	0.92	1.24	1.22	1.01	0.92
7	0	CorrectRespL	0.91	1.16	1.01	0.86	1.01		7	0	CorrectRespL	0.9	1.15	1.13	1.05		7	0	CorrectRespL	0.94	1.26	1.11	0.86	1.07	1.23	0.99	1.02
8	0	CorrectRespL	0.95	1.19	0.98	0.96	1.18		8	0	CorrectRespL	0.95	1.29	1.22	1.2		8	0	CorrectRespL	0.97	1.3	1.59	1.21	1.09	1.12	0.93	1.27
9	0	CorrectRespL	1.09	1.09	0.97	0.95	1.04		9	0	CorrectRespL	1.06	1.13	0.86	1.03		9	0	CorrectRespL	1.01	1.41	1.36	1.2	1.33	1.41	0.95	1.24
10	0	CorrectRespL	1.12	1.2	1.24	1.09	1.09		10	0	CorrectRespL	1.07	1.18	1	1.14		10	0	CorrectRespL	1.11	1.23	1.16	0.91	1.36	1.25	1.23	1.24
11	0	CorrectRespL	0.96	1.04	0.85	0.84	0.78		11	0	CorrectRespL	0.94	1.03	1.05	0.95		11	0	CorrectRespL
12	0	CorrectRespL	0.99	1.27	1.29	1.15	1.07		12	0	CorrectRespL	0.93	1.19	1.23	1.14		12	0	CorrectRespL	0.93	1.1	1.09	1.21	1.08	1.08	0.85	0.95
13	0	CorrectRespL	1.44	1.43	1.19	1.42	1.26		13	0	CorrectRespL	1.36	1.47	1.39	1.43		13	0	CorrectRespL	1.27	1.62	1.67	1.48	1.07	1.45	1.04	1.23
14	0	CorrectRespL	0.97	0.98	1.01	0.91	0.89		14	0	CorrectRespL	0.96	1.22	1.25	1.23		14	0	CorrectRespL	0.97	1.21	1.26	0.96	1.41	1.15	0.98	1.07
15	0	CorrectRespL	1.13	1.17	1.14	1.13	1.01		15	0	CorrectRespL	1.13	1.28	1.02	1.12		15	0	CorrectRespL	1.12	1.24	1.1	1.19	1.22	1.09	1.05	1.31
16	0	CorrectRespL	1	1.19	1.07	1.08	1.15		16	0	CorrectRespL	0.99	1.4	1.07	1.14		16	0	CorrectRespL	1.02	1.15	1.12	1.3	1.36	1.15	1.02	1.25
17	0	CorrectRespL	1.13	1.57	1.21	1.14	1.06		17	0	CorrectRespL	1.01	1.09	1.18	1.48		17	0	CorrectRespL	1.01	1.34	1.36	1.52	1.36	1.12	0.96	1.09
1	1	CorrectRespL	1.12	1.1	1.11	0.9	0.95		1	1	CorrectRespL	1.11	1.24	1.29	1		1	1	CorrectRespL	1.04	1.29	1.46	1.3	1.4	1.29	1	1.26
2	1	CorrectRespL	1.15	1.16	1.05	1	0.94		2	1	CorrectRespL	1.12	1.16	0.95	0.98		2	1	CorrectRespL	1.09	1.06	1.06	1.16	1.06	1.18	0.93	1.11
3	1	CorrectRespL	1.02	1.04	1.18	0.98	1.02		3	1	CorrectRespL	0.99	0.92	1.25	1.17		3	1	CorrectRespL	0.99	1.16	1.39	1.11	1.22	0.9	0.95	0.93
4	1	CorrectRespL	1.08	1.18	1.13	0.94	1.14		4	1	CorrectRespL	1.05	1.26	1.28	1.24		4	1	CorrectRespL	1.09	1	1.01	1	1.4	1.05	1.11	1.21
5	1	CorrectRespL	1.17	1.11	1.26	1.13	1.16		5	1	CorrectRespL	1.14	1.38	0.94	1.33		5	1	CorrectRespL	1.18	1.12	1.27	1.11	1.32	1.09	1.29	1.34
6	1	CorrectRespL	1.08	1.14	1.17	0.97	0.92		6	1	CorrectRespL	1.06	1.3	1.13	1.26		6	1	CorrectRespL	1.11	1.17	0.91	1.12	1.28	1.1	1.12	1.15
7	1	CorrectRespL	1.02	1.09	1.1	1.19	1.21		7	1	CorrectRespL	1.06	1.2	1.09	1.17		7	1	CorrectRespL	1	1.18	1.32	1.35	1.37	1.17	0.98	1.38
8	1	CorrectRespL	1.16	1.16	1.26	1.11	1.13		8	1	CorrectRespL	1.14	1.33	1.22	1.14		8	1	CorrectRespL	1.08	1.02	1.47	1.17	1.22	1.02	1.04	1.09
9	1	CorrectRespL	1.06	1.07	0.97	0.87	0.84		9	1	CorrectRespL	0.98	1.15	1.04	0.9		9	1	CorrectRespL	1	1.48	1.09	0.99	1.27	1.14	0.99	1.08
10	1	CorrectRespL	1.17	1.31	1.25	1.04	1.04		10	1	CorrectRespL	1.19	1.28	1.24	1.24		10	1	CorrectRespL	1.21	1.44	1.4	1.55	1.2	1.17	1.15	1.21
11	1	CorrectRespL	1.1	1.15	1.29	1.23	1.19		11	1	CorrectRespL	1.13	1.31	1.24	1.25		11	1	CorrectRespL	1.13	1.31	1.19	1.43	1.29	1.18	1.05	1.2
12	1	CorrectRespL	1.13	1.37	1.18	1.04	1.03		12	1	CorrectRespL	1.06	1.32	1.32	1.24		12	1	CorrectRespL	1.11	1.45	1.24	1.33	1.49	1.56	1.26	1.29
13	1	CorrectRespL	0.99	1.05	0.93	0.88	0.88		13	1	CorrectRespL	0.97	1.13	1.06	1.04		13	1	CorrectRespL	0.98	0.95	1.03	1.08	1.14	1.07	1.02	0.88
14	1	CorrectRespL	1.25	1.26	1.34	1.43	1.09		14	1	CorrectRespL	1.19	1.15	1.17	1.24		14	1	CorrectRespL	1.22	1.18	1.34	1.4	1.31	1.31	1.24	1.4
15	1	CorrectRespL	1.03	0.99	1.06	1.04	0.97		15	1	CorrectRespL	1.03	1.06	1.08	1.07		15	1	CorrectRespL	1.07	1.02	0.87	1.37	1.23	1.34	1.11	1.32
16	1	CorrectRespL	1.07	1.11	1.16	1.05	1.1		16	1	CorrectRespL	1.01	1.09	1.07	1.09		16	1	CorrectRespL	1.04	1.12	1.17	1.06	1.25	1.25	0.98	1.37
1	0	FalseAlarms	0.18	0.5	0.28	0.16	0.62		1	0	FalseAlarms	0.22	0.19	0.38	0.21		1	0	FalseAlarms	0.27	0.18	0.18	0.15	0.15	0.15	0.35	0.18
2	0	FalseAlarms	0.15	0.38	0.37	0.27	0.13		2	0	FalseAlarms	0.2	0.14	0.23	0.12		2	0	FalseAlarms	0.23	0.28	0.13	0.28	0.23	0.23	0.32	0.24
3	0	FalseAlarms	0.28	0.5	0.38	0.24	0.24		3	0	FalseAlarms	0.33	0.26	0.26	0.26		3	0	FalseAlarms	0.31	0.33	0.43	0.4	0.38	0.38	0.26	0.37
4	0	FalseAlarms	0.21	0.78	0.65	0.38	0.47		4	0	FalseAlarms	0.28	0.38	0.26	0.4		4	0	FalseAlarms	0.39	0.15	0.1	0.18	0.25	0.3	0.44	0.37
5	0	FalseAlarms	0.29	0.48	0.74	0.65	0.39		5	0	FalseAlarms	0.31	0.35	0.2	0.34		5	0	FalseAlarms	0.36	0.3	0.25	0.3	0.28	0.2	0.43	0.21
6	0	FalseAlarms	0.22	0.56	0.62	0.39	0.43		6	0	FalseAlarms	0.19	0.26	0.18	0.24		6	0	FalseAlarms	0.21	0.25	0.15	0.1	0.03	0.18	0.24	0.38
7	0	FalseAlarms	0.31	0.33	0.36	0.34	0.18		7	0	FalseAlarms	0.41	0.21	0.4	0.26		7	0	FalseAlarms	0.39	0.33	0.48	0.45	0.49	0.33	0.46	0.47
8	0	FalseAlarms	0.17	0.47	0.45	0.35	0.33		8	0	FalseAlarms	0.25	0.24	0.15	0.29		8	0	FalseAlarms	0.27	0.34	0.23	0.35	0.23	0.45	0.24	0.2
9	0	FalseAlarms	0.31	0.47	0.29	0.47	0.33		9	0	FalseAlarms	0.36	0.32	0.26	0.32		9	0	FalseAlarms	0.39	0.38	0.4	0.33	0.25	0.38	0.47	0.18
10	0	FalseAlarms	0.26	0.44	0.53	0.38	0.4		10	0	FalseAlarms	0.29	0.21	0.37	0.38		10	0	FalseAlarms	0.29	0.25	0.13	0.2	0.3	0.2	0.38	0.06
11	0	FalseAlarms	0.19	0.31	0.26	0.12	0.13		11	0	FalseAlarms	0.26	0.16	0.26	0.21		11	0	FalseAlarms
12	0	FalseAlarms	0.24	0.35	0.45	0.32	0.31		12	0	FalseAlarms	0.33	0.18	0.23	0.26		12	0	FalseAlarms	0.3	0.28	0.44	0.25	0.25	0.33	0.32	0.29
13	0	FalseAlarms	0.28	0.53	0.66	0.56	0.51		13	0	FalseAlarms	0.29	0.2	0.21	0.16		13	0	FalseAlarms	0.22	0.15	0.18	0.15	0.23	0.37	0.18	0.21
14	0	FalseAlarms	0.11	0.73	0.53	0.41	0.34		14	0	FalseAlarms	0.17	0.09	0.19	0.18		14	0	FalseAlarms	0.22	0.05	0.08	0.08	0.23	0.18	0.29	0.21
15	0	FalseAlarms	0.41	0.34	0.36	0.43	0.17		15	0	FalseAlarms	0.48	0.23	0.39	0.35		15	0	FalseAlarms	0.42	0.28	0.35	0.23	0.45	0.38	0.44	0.37
16	0	FalseAlarms	0.25	0.24	0.15	0.16	0.16		16	0	FalseAlarms	0.27	0.18	0.26	0.26		16	0	FalseAlarms	0.25	0.13	0.1	0.18	0.4	0.38	0.26	0.38
17	0	FalseAlarms	0.24	0.69	0.34	0.29	0.26		17	0	FalseAlarms	0.34	0.3	0.31	0.22		17	0	FalseAlarms	0.38	0.3	0.18	0.18	0.29	0.23	0.31	0.2
1	1	FalseAlarms	0.35	0.45	0.49	0.36	0.27		1	1	FalseAlarms	0.37	0.24	0.26	0.15		1	1	FalseAlarms	0.31	0.48	0.28	0.43	0.3	0.18	0.21	0.44
2	1	FalseAlarms	0.31	0.48	0.45	0.31	0.17		2	1	FalseAlarms	0.42	0.35	0.5	0.38		2	1	FalseAlarms	0.44	0.38	0.38	0.37	0.3	0.38	0.43	0.41
3	1	FalseAlarms	0.27	0.36	0.53	0.59	0.17		3	1	FalseAlarms	0.25	0.29	0.18	0.18		3	1	FalseAlarms	0.27	0.33	0.1	0.18	0.08	0.1	0.37	0.35
4	1	FalseAlarms	0.3	0.48	0.56	0.49	0.45		4	1	FalseAlarms	0.26	0.46	0.33	0.32		4	1	FalseAlarms	0.23	0.23	0.15	0.28	0.25	0.38	0.17	0.35
5	1	FalseAlarms	0.2	0.6	0.53	0.56	0.45		5	1	FalseAlarms	0.22	0.38	0.47	0.44		5	1	FalseAlarms	0.27	0.38	0.23	0.33	0.28	0.41	0.44	0.5
6	1	FalseAlarms	0.26	0.33	0.56	0.41	0.36		6	1	FalseAlarms	0.33	0.24	0.31	0.38		6	1	FalseAlarms	0.33	0.2	0.4	0.28	0.38	0.3	0.24	0.29
7	1	FalseAlarms	0.14	0.34	0.29	0.38	0.27		7	1	FalseAlarms	0.15	0.22	0.15	0.29		7	1	FalseAlarms	0.21	0.18	0.2	0.23	0.13	0.35	0.26	0.14
8	1	FalseAlarms	0.15	0.52	0.6	0.6	0.43		8	1	FalseAlarms	0.22	0.17	0.38	0.18		8	1	FalseAlarms	0.35	0.13	0.18	0.13	0.35	0.25	0.5	0.23
9	1	FalseAlarms	0.29	0.28	0.15	0.17	0.12		9	1	FalseAlarms	0.4	0.24	0.44	0.29		9	1	FalseAlarms	0.44	0.25	0.18	0.33	0.54	0.68	0.44	0.35
10	1	FalseAlarms	0.26	0.6	0.51	0.34	0.3		10	1	FalseAlarms	0.33	0.29	0.41	0.46		10	1	FalseAlarms	0.41	0.28	0.2	0.25	0.29	0.33	0.43	0.21
11	1	FalseAlarms	0.44	0.36	0.49	0.41	0.33		11	1	FalseAlarms	0.42	0.24	0.38	0.2		11	1	FalseAlarms	0.43	0.3	0.18	0.25	0.2	0.53	0.44	0.29
12	1	FalseAlarms	0.24	0.71	0.47	0.37	0.33		12	1	FalseAlarms	0.34	0.41	0.4	0.4		12	1	FalseAlarms	0.42	0.38	0.29	0.2	0.23	0.15	0.51	0.29
13	1	FalseAlarms	0.26	0.41	0.46	0.49	0.21		13	1	FalseAlarms	0.33	0.38	0.44	0.5		13	1	FalseAlarms	0.39	0.3	0.37	0.38	0.35	0.43	0.4	0.71
14	1	FalseAlarms	0.18	0.47	0.47	0.58	0.51		14	1	FalseAlarms	0.23	0.29	0.32	0.24		14	1	FalseAlarms	0.27	0.2	0.18	0.25	0.25	0.3	0.24	0.23
15	1	FalseAlarms	0.35	0.16	0.38	0.2	0.21		15	1	FalseAlarms	0.34	0.31	0.41	0.29		15	1	FalseAlarms	0.42	0.23	0.25	0.2	0.4	0.33	0.54	0.37
16	1	FalseAlarms	0.38	0.51	0.33	0.28	0.34		16	1	FalseAlarms	0.41	0.32	0.29	0.44		16	1	FalseAlarms	0.36	0.3	0.43	0.55	0.3	0.43	0.37	0.2
1	0	FeederLatenc	1.81	3.39	2.61	7.08	1.93		1	0	FeederLatenc	2.65	1.62	3.13	2.07		1	0	FeederLatenc	2.69	1.78	2.04	2.74	2.74	1.75	2.1	2.43
2	0	FeederLatenc	2.09	2.47	1.65	2.11	1.95		2	0	FeederLatenc	1.78	1.5	1.96	1.47		2	0	FeederLatenc	1.72	2.23	1.7	2.07	2.07	1.53	2.07	1.28
3	0	FeederLatenc	3.07	3.26	3.9	3.12	5.18		3	0	FeederLatenc	2.37	1.81	3.39	5.56		3	0	FeederLatenc	2.65	3.32	2.09	1.8	1.8	2.59	2.54	2.8
4	0	FeederLatenc	3.93	2.72	3.17	3.5	3.1		4	0	FeederLatenc	3.36	3.43	4.29	2.45		4	0	FeederLatenc	2.94	2.93	3.79	5.09	5.84	2.81	2.56	3.18
5	0	FeederLatenc	1.62	2.01	1.48	1.06	1.48		5	0	FeederLatenc	1.7	2.08	2.36	2.08		5	0	FeederLatenc	1.73	1.33	1.04	1.42	1.69	1.21	1.39	1.89
6	0	FeederLatenc	3.83	4.06	3.99	2.89	3.89		6	0	FeederLatenc	3.35	2.57	2.59	2.68		6	0	FeederLatenc	3.21	3.38	4.42	4.68	3.39	2.96	2.95	3.32
7	0	FeederLatenc	1.35	1.61	1.24	1.94	3.27		7	0	FeederLatenc	1.72	1.91	1.19	2.01		7	0	FeederLatenc	1.76	1.28	1.06	1.15	3.08	1.34	1.45	4.29
8	0	FeederLatenc	3.27	3.35	3.15	3.28	2.13		8	0	FeederLatenc	3.61	4.26	2.92	2.48		8	0	FeederLatenc	3.06	2.38	2.97	3.78	3.73	2.22	2.23	2.68
9	0	FeederLatenc	1.65	1.85	1.6	2.57	2.24		9	0	FeederLatenc	2.22	4.08	2.01	2.21		9	0	FeederLatenc	2.12	2.44	2.19	1.89	2.79	2.15	1.14	3.46
10	0	FeederLatenc	2.69	2.06	2.72	2.61	1.32		10	0	FeederLatenc	2.88	2.78	5.63	2.48		10	0	FeederLatenc	3.03	2.57	4.71	5.24	4.33	2.26	3.86	2.44
11	0	FeederLatenc	1.69	1.76	1.45	1.76	1.69		11	0	FeederLatenc	1.44	1.59	1.18	1.47		11	0	FeederLatenc
12	0	FeederLatenc	1.99	1.44	1.7	1.47	2.08		12	0	FeederLatenc	1.91	1.45	1.23	1.28		12	0	FeederLatenc	1.95	2.23	1.54	1.42	1.41	1.14	2.27	1.43
13	0	FeederLatenc	5.82	3.37	6.4	5.95	5.82		13	0	FeederLatenc	7.74	3.71	4.2	5.27		13	0	FeederLatenc	4.65	5.94	5.37	7.36	6.11	7.06	4.32	2.87
14	0	FeederLatenc	1.94	1.57	2.91	1.38	2.46		14	0	FeederLatenc	2.37	2.55	1.75	1.22		14	0	FeederLatenc	2.46	1.45	1.71	2.23	3.98	3.32	2.53	1.22
15	0	FeederLatenc	5.88	3.66	2.07	7.99	2.88		15	0	FeederLatenc	5.19	2.91	1.52	1.71		15	0	FeederLatenc	3.21	3.43	2.25	5.99	3.08	2.48	2.57	1.65
16	0	FeederLatenc	2.29	2.44	1.84	3.07	2.34		16	0	FeederLatenc	2.51	2.59	3.02	3.64		16	0	FeederLatenc	2.61	1.94	2.46	1.7	2.2	2.01	2.59	2.74
17	0	FeederLatenc	2.08	1.16	1.33	1.84	1.44		17	0	FeederLatenc	1.83	1.18	5.04	2.1		17	0	FeederLatenc	2.07	1.25	0.88	1.79	1.49	1.03	2.06	0.89
1	1	FeederLatenc	3.97	5.06	4.74	4.35	2.93		1	1	FeederLatenc	3.73	3.31	5.13	5.17		1	1	FeederLatenc	3.72	2.59	3.8	3.22	5.23	5.83	3.7	3.51
2	1	FeederLatenc	2.78	2.61	1.88	2.11	1.92		2	1	FeederLatenc	2.53	4.12	1.95	3.61		2	1	FeederLatenc	2.63	4.82	3.16	2.71	3.93	3.83	2.27	2
3	1	FeederLatenc	2.96	1.71	2.75	3.06	1.86		3	1	FeederLatenc	3.52	1.57	5.61	2.16		3	1	FeederLatenc	3.62	2.07	3.29	1.4	1.99	2.81	3.12	1.84
4	1	FeederLatenc	2.22	2.46	1.51	3.47	2.15		4	1	FeederLatenc	2.27	3.25	3.69	2.94		4	1	FeederLatenc	2.59	2.44	2.46	3.07	2.62	2.81	3.24	1.73
5	1	FeederLatenc	2.62	3.87	2.01	2.6	2.62		5	1	FeederLatenc	4.72	1.51	1.79	1.51		5	1	FeederLatenc	4	2.45	2.5	2.71	2.96	2	1.15	1.23
6	1	FeederLatenc	2.3	1.71	2.06	2.07	1.85		6	1	FeederLatenc	2.21	2.4	3.12	2.22		6	1	FeederLatenc	2.14	2.35	1.94	2.41	1.88	2.45	2.48	3
7	1	FeederLatenc	1.73	1.77	2.37	3.97	1.41		7	1	FeederLatenc	1.77	1.98	1.85	8.53		7	1	FeederLatenc	1.9	2.33	2.46	2.39	2.7	4.03	2.39	2.49
8	1	FeederLatenc	4.94	2.84	4.35	2.63	4.14		8	1	FeederLatenc	4.43	2.78	2.31	1.72		8	1	FeederLatenc	4.78	4.68	2.47	3.25	3.92	2.66	4.03	3.67
9	1	FeederLatenc	2.85	2.33	1.21	3.45	2.82		9	1	FeederLatenc	2.88	1.98	1.3	2.18		9	1	FeederLatenc	2.68	3.03	1.66	1.65	1.79	2.03	1.61	2.02
10	1	FeederLatenc	1.99	2.32	2.04	2.05	1.91		10	1	FeederLatenc	2.03	2.18	1.7	2.17		10	1	FeederLatenc	1.77	3.42	2.29	2.41	1.98	2.09	1.58	2.06
11	1	FeederLatenc	2.27	1.33	1.23	1.71	1.34		11	1	FeederLatenc	2.06	1.74	1.3	1.32		11	1	FeederLatenc	1.29	1.18	1.39	0.99	1.08	2.77	1	2.45
12	1	FeederLatenc	2.49	2.45	2.37	4.17	1.66		12	1	FeederLatenc	2.44	2.22	9.43	2.95		12	1	FeederLatenc	2.78	3.83	3.21	3.54	4.41	4.11	2.92	2.99
13	1	FeederLatenc	3.01	2.19	2.88	2.6	2.21		13	1	FeederLatenc	2.71	1.77	1.88	1.74		13	1	FeederLatenc	2.43	1.57	3.33	8	2.1	8.17	1.91	2.04
14	1	FeederLatenc	1.09	1.13	1.16	1.06	1.22		14	1	FeederLatenc	1.15	1.38	8.58	1.19		14	1	FeederLatenc	1.17	1.53	0.86	2.26	0.94	0.97	1.07	0.92
15	1	FeederLatenc	2.27	1.91	2.33	2.7	2.59		15	1	FeederLatenc	2.33	2.7	2.04	2.59		15	1	FeederLatenc	2.25	3.29	3.14	2.76	2.53	3.97	2.15	3.51
16	1	FeederLatenc	1.15	1.16	1.16	0.92	0.9		16	1	FeederLatenc	1.25	1.21	1.52	2.81		16	1	FeederLatenc	1.27	1.02	1.29	0.92	0.75	1.03	1.03	2.26
1	0	Omissions	0.3	0.5	0.28	0.16	0.62		1	0	Omissions	0.29	0.19	0.38	0.21		1	0	Omissions	0.24	0.4	0.51	0.38	0.44	0.44	0.23	0.33
2	0	Omissions	0.27	0.38	0.37	0.27	0.13		2	0	Omissions	0.24	0.14	0.23	0.12		2	0	Omissions	0.21	0.29	0.45	0.36	0.43	0.43	0.26	0.27
3	0	Omissions	0.26	0.5	0.38	0.24	0.24		3	0	Omissions	0.2	0.26	0.26	0.26		3	0	Omissions	0.21	0.53	0.43	0.45	0.51	0.51	0.24	0.22
4	0	Omissions	0.45	0.78	0.65	0.38	0.47		4	0	Omissions	0.34	0.38	0.26	0.4		4	0	Omissions	0.34	0.55	0.51	0.65	0.52	0.54	0.39	0.53
5	0	Omissions	0.31	0.48	0.74	0.65	0.39		5	0	Omissions	0.35	0.35	0.2	0.34		5	0	Omissions	0.37	0.46	0.59	0.44	0.38	0.55	0.38	0.51
6	0	Omissions	0.26	0.56	0.62	0.39	0.43		6	0	Omissions	0.25	0.26	0.18	0.24		6	0	Omissions	0.22	0.3	0.41	0.63	0.68	0.5	0.18	0.37
7	0	Omissions	0.15	0.33	0.36	0.34	0.18		7	0	Omissions	0.13	0.21	0.4	0.26		7	0	Omissions	0.18	0.42	0.26	0.3	0.29	0.26	0.27	0.32
8	0	Omissions	0.33	0.47	0.45	0.35	0.33		8	0	Omissions	0.28	0.24	0.15	0.29		8	0	Omissions	0.25	0.49	0.55	0.43	0.59	0.48	0.18	0.45
9	0	Omissions	0.33	0.47	0.29	0.47	0.33		9	0	Omissions	0.27	0.32	0.26	0.32		9	0	Omissions	0.26	0.46	0.41	0.35	0.41	0.52	0.24	0.45
10	0	Omissions	0.35	0.44	0.53	0.38	0.4		10	0	Omissions	0.32	0.21	0.37	0.38		10	0	Omissions	0.37	0.35	0.51	0.63	0.5	0.45	0.47	0.42
11	0	Omissions	0.16	0.31	0.26	0.12	0.13		11	0	Omissions	0.13	0.16	0.26	0.21		11	0	Omissions
12	0	Omissions	0.24	0.35	0.45	0.32	0.31		12	0	Omissions	0.22	0.18	0.23	0.26		12	0	Omissions	0.27	0.2	0.29	0.41	0.4	0.3	0.4	0.45
13	0	Omissions	0.54	0.53	0.66	0.56	0.51		13	0	Omissions	0.53	0.2	0.21	0.16		13	0	Omissions	0.54	0.69	0.6	0.69	0.63	0.59	0.41	0.51
14	0	Omissions	0.39	0.73	0.53	0.41	0.34		14	0	Omissions	0.33	0.09	0.19	0.18		14	0	Omissions	0.32	0.58	0.69	0.76	0.69	0.66	0.26	0.48
15	0	Omissions	0.28	0.34	0.36	0.43	0.17		15	0	Omissions	0.28	0.23	0.39	0.35		15	0	Omissions	0.24	0.59	0.4	0.54	0.61	0.49	0.09	0.35
16	0	Omissions	0.17	0.24	0.15	0.16	0.16		16	0	Omissions	0.16	0.18	0.26	0.26		16	0	Omissions	0.16	0.2	0.25	0.2	0.25	0.19	0.14	0.17
17	0	Omissions	0.32	0.69	0.34	0.29	0.26		17	0	Omissions	0.26	0.3	0.31	0.22		17	0	Omissions	0.22	0.46	0.46	0.6	0.54	0.49	0.17	0.51
1	1	Omissions	0.25	0.45	0.49	0.36	0.27		1	1	Omissions	0.24	0.24	0.26	0.15		1	1	Omissions	0.31	0.21	0.4	0.38	0.35	0.63	0.39	0.28
2	1	Omissions	0.2	0.48	0.45	0.31	0.17		2	1	Omissions	0.19	0.35	0.5	0.38		2	1	Omissions	0.17	0.36	0.3	0.34	0.59	0.41	0.08	0.29
3	1	Omissions	0.31	0.36	0.53	0.59	0.17		3	1	Omissions	0.28	0.29	0.18	0.18		3	1	Omissions	0.27	0.35	0.66	0.53	0.54	0.68	0.27	0.39
4	1	Omissions	0.4	0.48	0.56	0.49	0.45		4	1	Omissions	0.37	0.46	0.33	0.32		4	1	Omissions	0.34	0.53	0.48	0.49	0.5	0.46	0.33	0.47
5	1	Omissions	0.56	0.6	0.53	0.56	0.45		5	1	Omissions	0.55	0.38	0.47	0.44		5	1	Omissions	0.58	0.3	0.4	0.38	0.49	0.41	0.47	0.31
6	1	Omissions	0.3	0.33	0.56	0.41	0.36		6	1	Omissions	0.26	0.24	0.31	0.38		6	1	Omissions	0.22	0.36	0.49	0.59	0.35	0.35	0.22	0.39
7	1	Omissions	0.32	0.34	0.29	0.38	0.27		7	1	Omissions	0.28	0.06	0.15	0.29		7	1	Omissions	0.23	0.45	0.4	0.37	0.48	0.36	0.21	0.34
8	1	Omissions	0.42	0.52	0.6	0.6	0.43		8	1	Omissions	0.38	0.17	0.38	0.18		8	1	Omissions	0.38	0.7	0.55	0.63	0.6	0.38	0.43	0.38
9	1	Omissions	0.16	0.28	0.15	0.17	0.12		9	1	Omissions	0.13	0.24	0.44	0.29		9	1	Omissions	0.15	0.46	0.3	0.31	0.21	0.26	0.18	0.3
10	1	Omissions	0.36	0.6	0.51	0.34	0.3		10	1	Omissions	0.29	0.29	0.41	0.46		10	1	Omissions	0.25	0.54	0.36	0.37	0.29	0.32	0.24	0.38
11	1	Omissions	0.24	0.36	0.49	0.41	0.33		11	1	Omissions	0.21	0.24	0.38	0.2		11	1	Omissions	0.24	0.28	0.35	0.46	0.48	0.53	0.24	0.31
12	1	Omissions	0.51	0.71	0.47	0.37	0.33		12	1	Omissions	0.39	0.41	0.4	0.4		12	1	Omissions	0.39	0.56	0.54	0.61	0.68	0.61	0.41	0.31
13	1	Omissions	0.26	0.41	0.46	0.49	0.21		13	1	Omissions	0.2	0.38	0.44	0.5		13	1	Omissions	0.18	0.23	0.31	0.5	0.41	0.46	0.2	0.23
14	1	Omissions	0.37	0.47	0.47	0.58	0.51		14	1	Omissions	0.32	0.29	0.32	0.24		14	1	Omissions	0.33	0.59	0.56	0.69	0.49	0.5	0.29	0.54
15	1	Omissions	0.17	0.16	0.38	0.2	0.21		15	1	Omissions	0.16	0.31	0.41	0.29		15	1	Omissions	0.17	0.35	0.22	0.44	0.4	0.41	0.21	0.21
16	1	Omissions	0.19	0.51	0.33	0.28	0.34		16	1	Omissions	0.21	0.32	0.29	0.44		16	1	Omissions	0.21	0.28	0.36	0.26	0.61	0.26	0.21	0.48
1	0	Perseverativ	2	1	0	4	1		1	0	Perseverativ	2	4	3	8		1	0	Perseverativ	2	40	27	18	18	18	3	13
2	0	Perseverativ	3	3	5	1	4		2	0	Perseverativ	3	15	12	5		2	0	Perseverativ	1.67	30	23	20	18	18	0	18
3	0	Perseverativ	2	0	1	4	1		3	0	Perseverativ	1	3	6	4		3	0	Perseverativ	0.33	10	20	23	13	13	1	6
4	0	Perseverativ	1	1	5	1	2		4	0	Perseverativ	5	11	29	4		4	0	Perseverativ	8	54	31	57	44	27	8	35
5	0	Perseverativ	3	4	1	0	1		5	0	Perseverativ	4	1	1	5		5	0	Perseverativ	2.33	43	20	17	12	7	0	12
6	0	Perseverativ	3	2	1	0	1		6	0	Perseverativ	4	12	5	7		6	0	Perseverativ	5	40	30	15	24	16	10	17
7	0	Perseverativ	5	2	3	3	3		7	0	Perseverativ	6	5	6	7		7	0	Perseverativ	4.33	43	46	15	24	13	7	11
8	0	Perseverativ	3	8	4	2	7		8	0	Perseverativ	3	3	2	2		8	0	Perseverativ	4	75	28	20	12	5	2	21
9	0	Perseverativ	3	2	1	0	2		9	0	Perseverativ	3	3	3	2		9	0	Perseverativ	1.67	37	23	6	20	3	2	8
10	0	Perseverativ	4	6	8	8	9		10	0	Perseverativ	6	6	8	8		10	0	Perseverativ	5.67	46	18	4	41	25	5	25
11	0	Perseverativ	3	1	1	2	2		11	0	Perseverativ	3	5	6	4		11	0	Perseverativ
12	0	Perseverativ	2	0	2	0	2		12	0	Perseverativ	3	6	2	4		12	0	Perseverativ	2	56	44	33	33	23	2	24
13	0	Perseverativ	12	0	3	6	14		13	0	Perseverativ	4	7	6	6		13	0	Perseverativ	3.67	14	27	4	11	18	3	8
14	0	Perseverativ	1	3	8	2	4		14	0	Perseverativ	2	9	1	5		14	0	Perseverativ	3	23	11	7	6	16	2	13
15	0	Perseverativ	4	2	3	3	1		15	0	Perseverativ	2	22	6	14		15	0	Perseverativ	1.67	35	15	20	14	20	3	22
16	0	Perseverativ	5	11	0	3	9		16	0	Perseverativ	5	4	3	10		16	0	Perseverativ	5.33	22	11	10	11	23	3	17
17	0	Perseverativ	3	5	8	0	2		17	0	Perseverativ	4	5	4	6		17	0	Perseverativ	5	53	44	9	22	18	6	18
1	1	Perseverativ	4	10	5	2	9		1	1	Perseverativ	5	14	14	10		1	1	Perseverativ	4.33	78	24	36	29	13	2	35
2	1	Perseverativ	5	19	1	3	6		2	1	Perseverativ	6	22	19	12		2	1	Perseverativ	3.67	59	40	42	41	42	4	24
3	1	Perseverativ	2	4	0	1	2		3	1	Perseverativ	2	8	6	2		3	1	Perseverativ	3.67	39	15	14	17	5	5	11
4	1	Perseverativ	3	4	2	0	1		4	1	Perseverativ	3	3	4	2		4	1	Perseverativ	2.33	17	14	22	6	7	3	4
5	1	Perseverativ	1	10	5	3	3		5	1	Perseverativ	4	9	13	12		5	1	Perseverativ	5	59	47	22	40	26	7	18
6	1	Perseverativ	3	3	3	3	4		6	1	Perseverativ	4	9	9	9		6	1	Perseverativ	6.33	60	41	14	47	26	13	25
7	1	Perseverativ	1	7	2	2	0		7	1	Perseverativ	1	5	2	3		7	1	Perseverativ	1	34	27	10	12	24	1	5
8	1	Perseverativ	2	8	2	0	1		8	1	Perseverativ	2	3	5	2		8	1	Perseverativ	1.33	19	23	10	13	12	2	9
9	1	Perseverativ	1	6	6	1	4		9	1	Perseverativ	1	9	0	7		9	1	Perseverativ	2.67	15	21	10	28	7	6	9
10	1	Perseverativ	2	1	4	1	6		10	1	Perseverativ	4	9	7	12		10	1	Perseverativ	4	50	29	21	14	11	4	22
11	1	Perseverativ	2	5	10	3	8		11	1	Perseverativ	3	6	5	9		11	1	Perseverativ	4	33	15	22	20	12	6	34
12	1	Perseverativ	4	2	3	6	4		12	1	Perseverativ	4	2	6	4		12	1	Perseverativ	3.67	23	15	12	12	6	3	28
13	1	Perseverativ	1	1	0	0	2		13	1	Perseverativ	1	3	0	0		13	1	Perseverativ	1	18	10	5	8	10	1	16
14	1	Perseverativ	2	5	2	2	0		14	1	Perseverativ	1	6	3	7		14	1	Perseverativ	0.67	42	13	6	11	8	1	16
15	1	Perseverativ	7	7	6	2	6		15	1	Perseverativ	6	11	9	6		15	1	Perseverativ	4.33	29	17	15	15	10	5	22
16	1	Perseverativ	2	3	0	2	1		16	1	Perseverativ	2	1	1	4		16	1	Perseverativ	2.67	27	10	13	16	13	4	11
1	0	Premature	3	4	2	8	3		1	0	Premature	7	12	10	8		1	0	Premature	8.33	11	12	15	4	4	9	4
2	0	Premature	5	13	2	4	6		2	0	Premature	5	17	15	6		2	0	Premature	7.33	9	7	8	10	10	13	3
3	0	Premature	5	0	1	1	4		3	0	Premature	5	3	2	1		3	0	Premature	1.33	4	5	3	0	0	1	10
4	0	Premature	3	2	0	3	1		4	0	Premature	6	14	6	5		4	0	Premature	8.33	7	8	6	6	10	11	6
5	0	Premature	7	10	0	2	9		5	0	Premature	10	15	7	13		5	0	Premature	7.33	15	5	8	6	3	4	10
6	0	Premature	11	17	11	11	19		6	0	Premature	13	17	18	14		6	0	Premature	11	11	20	16	7	21	9	21
7	0	Premature	19	8	12	14	12		7	0	Premature	17	15	13	14		7	0	Premature	13.67	4	9	20	6	3	19	18
8	0	Premature	16	15	22	15	10		8	0	Premature	21	15	15	12		8	0	Premature	26	25	18	28	16	8	18	10
9	0	Premature	9	15	13	4	5		9	0	Premature	10	4	9	3		9	0	Premature	8	14	2	2	3	6	5	4
10	0	Premature	16	32	16	11	20		10	0	Premature	27	27	15	9		10	0	Premature	25.67	23	6	5	10	13	14	18
11	0	Premature	3	10	11	11	16		11	0	Premature	5	20	17	16		11	0	Premature	12
12	0	Premature	3	9	8	5	9		12	0	Premature	7	5	7	9		12	0	Premature	9.33	1	3	8	6	8	11	8
13	0	Premature	4	9	11	4	13		13	0	Premature	9	9	4	7		13	0	Premature	11.33	6	9	1	7	18	11	8
14	0	Premature	8	11	21	16	23		14	0	Premature	8	9	5	9		14	0	Premature	7.67	3	3	5	3	8	5	4
15	0	Premature	5	12	9	7	6		15	0	Premature	5	22	11	21		15	0	Premature	6.67	11	6	5	14	21	11	6
16	0	Premature	8	12	5	5	18		16	0	Premature	11	7	1	8		16	0	Premature	14.33	4	11	9	3	9	15	4
17	0	Premature	14	15	26	15	20		17	0	Premature	14	15	8	23		17	0	Premature	10.67	7	15	12	9	9	16	8
1	1	Premature	15	38	14	32	17		1	1	Premature	16	17	7	12		1	1	Premature	21.33	33	12	11	15	13	19	12
2	1	Premature	14	28	22	19	24		2	1	Premature	13	8	23	14		2	1	Premature	9.67	18	22	18	17	43	5	21
3	1	Premature	3	31	6	3	13		3	1	Premature	6	24	14	4		3	1	Premature	9.33	8	3	8	3	11	14	6
4	1	Premature	10	7	2	6	3		4	1	Premature	9	5	7	8		4	1	Premature	6	2	5	6	4	9	3	2
5	1	Premature	5	6	8	6	5		5	1	Premature	6	8	16	5		5	1	Premature	4	6	3	8	4	5	5	4
6	1	Premature	12	29	10	9	17		6	1	Premature	15	20	16	27		6	1	Premature	21	20	6	7	19	29	33	14
7	1	Premature	4	2	3	0	1		7	1	Premature	7	4	7	4		7	1	Premature	6.33	7	6	4	3	34	4	1
8	1	Premature	8	25	9	1	3		8	1	Premature	8	4	8	9		8	1	Premature	8.33	14	18	17	14	7	7	15
9	1	Premature	13	35	24	11	19		9	1	Premature	15	17	6	13		9	1	Premature	16	17	19	13	16	23	22	8
10	1	Premature	6	17	7	7	2		10	1	Premature	8	15	12	14		10	1	Premature	9	22	26	22	17	10	7	19
11	1	Premature	9	14	17	15	19		11	1	Premature	12	17	18	22		11	1	Premature	14.67	30	14	13	15	6	15	10
12	1	Premature	5	12	5	17	6		12	1	Premature	5	5	9	9		12	1	Premature	4.67	3	11	12	8	3	7	34
13	1	Premature	11	14	9	5	6		13	1	Premature	9	27	2	6		13	1	Premature	4.67	18	15	16	18	6	4	12
14	1	Premature	13	22	10	21	9		14	1	Premature	9	12	6	10		14	1	Premature	7.33	23	14	23	14	23	4	9
15	1	Premature	31	34	34	24	42		15	1	Premature	29	27	29	23		15	1	Premature	23	14	33	28	25	26	17	39
16	1	Premature	7	3	4	7	4		16	1	Premature	8	10	4	9		16	1	Premature	7	17	5	11	6	5	7	17
1	0	Sensitivity	0.52	0.42	0.51	0.59	0.35		1	0	Sensitivity	0.49	0.22	0.22	0.49		1	0	Sensitivity	0.46	0.21	0.06	0.38	0.32	0.32	0.41	0.32
2	0	Sensitivity	0.6	0.42	0.52	0.66	0.67		2	0	Sensitivity	0.56	0.41	0.46	0.59		2	0	Sensitivity	0.51	0	0.17	0.1	0.12	0.12	0.37	0.31
3	0	Sensitivity	0.45	0.01	0.38	0.35	0.36		3	0	Sensitivity	0.47	0.2	0.43	0.3		3	0	Sensitivity	0.48	-0.03	-0.14	-0.05	-0.1	-0.1	0.48	0.14
4	0	Sensitivity	0.37	-0.01	0.17	0.48	0.34		4	0	Sensitivity	0.39	0.1	0.16	0.06		4	0	Sensitivity	0.31	0.19	0.3	0.04	0.11	0.04	0.15	-0.13
5	0	Sensitivity	0.37	0.37	0.01	0.51	0.26		5	0	Sensitivity	0.31	0.1	0.31	0.16		5	0	Sensitivity	0.25	-0.03	0.01	0.03	0.11	0.14	0.19	0.2
6	0	Sensitivity	0.6	0.26	0.53	0.42	0.44		6	0	Sensitivity	0.62	0.31	0.58	0.46		6	0	Sensitivity	0.56	0.21	0.19	0.16	0.39	0.14	0.49	0
7	0	Sensitivity	0.44	0.25	0.34	0.26	0.22		7	0	Sensitivity	0.38	0.29	0.25	0.37		7	0	Sensitivity	0.36	-0.06	-0.03	-0.03	-0.1	0.09	0.26	0
8	0	Sensitivity	0.44	0.31	0.3	0.44	0.22		8	0	Sensitivity	0.39	0.24	0.48	0.34		8	0	Sensitivity	0.45	0	0.08	0.12	0.05	-0.15	0.57	0.17
9	0	Sensitivity	0.3	0.03	0.25	-0.03	0.13		9	0	Sensitivity	0.3	0.09	0.1	0.2		9	0	Sensitivity	0.3	0	-0.02	0.18	0.11	-0.09	0.29	0.17
10	0	Sensitivity	0.33	0.31	0.18	0.52	0.55		10	0	Sensitivity	0.31	0.38	0.33	0.24		10	0	Sensitivity	0.24	0.11	0.19	-0.04	-0.22	0.05	0.12	0.37
11	0	Sensitivity	0.61	0.31	0.39	0.61	0.59		11	0	Sensitivity	0.58	0.55	0.44	0.49		11	0	Sensitivity
12	0	Sensitivity	0.52	0.39	0.49	0.51	0.46		12	0	Sensitivity	0.43	0.36	0.42	0.29		12	0	Sensitivity	0.39	0.3	0.06	0.18	0.2	0.21	0.27	0.18
13	0	Sensitivity	0.21	0.12	0.28	0.56	0.28		13	0	Sensitivity	0.2	-0.04	0.18	0.26		13	0	Sensitivity	0.25	-0.05	-0.03	0.09	0.03	-0.15	0.42	0.12
14	0	Sensitivity	0.44	-0.06	0.1	0.36	0.38		14	0	Sensitivity	0.42	0.42	0.4	0.35		14	0	Sensitivity	0.4	0.31	0.23	0.04	0.03	0.02	0.43	0.02
15	0	Sensitivity	0.26	0.25	0.24	0.01	0.26		15	0	Sensitivity	0.2	0.15	0.11	0.17		15	0	Sensitivity	0.3	-0.08	0.01	0.05	-0.19	-0.07	0.5	-0.02
16	0	Sensitivity	0.53	0.55	0.59	0.71	0.51		16	0	Sensitivity	0.53	0.49	0.54	0.45		16	0	Sensitivity	0.51	0.44	0.5	0.42	0.23	0.29	0.57	0.19
17	0	Sensitivity	0.39	0.03	0.48	0.35	0.45		17	0	Sensitivity	0.33	0.09	0.02	0.21		17	0	Sensitivity	0.39	-0.08	0.08	0.08	-0.11	0.11	0.49	0.14
1	1	Sensitivity	0.35	0.38	0.18	0.5	0.41		1	1	Sensitivity	0.34	0.34	0.34	0.41		1	1	Sensitivity	0.35	-0.1	0.07	-0.2	0.05	0.02	0.39	-0.02
2	1	Sensitivity	0.42	0.12	0	0.21	0.43		2	1	Sensitivity	0.34	0.26	0.25	0.26		2	1	Sensitivity	0.4	-0.04	0.03	-0.06	-0.22	-0.1	0.5	-0.08
3	1	Sensitivity	0.45	0.46	0.26	0.31	0.45		3	1	Sensitivity	0.48	0.13	0.12	0.25		3	1	Sensitivity	0.44	0.13	0.29	0.16	0.32	0.25	0.33	0.06
4	1	Sensitivity	0.35	0.05	0.04	0.3	0.35		4	1	Sensitivity	0.42	0.05	0.34	0.26		4	1	Sensitivity	0.42	-0.02	0.27	-0.21	0.09	-0.07	0.5	-0.05
5	1	Sensitivity	0.22	0.08	0.09	0.25	0.28		5	1	Sensitivity	0.2	-0.02	-0.18	-0.02		5	1	Sensitivity	0.13	-0.01	0.15	0.04	0.03	-0.12	0.07	-0.06
6	1	Sensitivity	0.39	0.34	0.26	0.19	0.19		6	1	Sensitivity	0.33	0.13	0.15	0.23		6	1	Sensitivity	0.38	0.2	-0.19	-0.09	-0.04	0.05	0.44	0.1
7	1	Sensitivity	0.57	0.46	0.45	0.45	0.5		7	1	Sensitivity	0.59	0.54	0.51	0.27		7	1	Sensitivity	0.54	0.14	0.13	0.09	0.13	0.08	0.5	0.29
8	1	Sensitivity	0.42	0.19	0.42	0.14	0.29		8	1	Sensitivity	0.35	0.17	0.12	0.37		8	1	Sensitivity	0.24	0.05	0.14	0.12	-0.09	0.14	0.05	0.26
9	1	Sensitivity	0.52	0.22	0.4	0.32	0.32		9	1	Sensitivity	0.46	0.36	0.31	0.53		9	1	Sensitivity	0.42	0	0.21	0.16	-0.11	-0.19	0.36	0.09
10	1	Sensitivity	0.35	0.24	0.13	0.28	0.46		10	1	Sensitivity	0.36	0.25	0.29	0.25		10	1	Sensitivity	0.32	-0.05	0.22	0.26	0.26	0.23	0.3	0.19
11	1	Sensitivity	0.3	0.23	0.1	0.25	0.4		11	1	Sensitivity	0.33	0.27	0.22	0.32		11	1	Sensitivity	0.29	0.07	0.17	0.07	0.13	-0.27	0.3	0.08
12	1	Sensitivity	0.24	-0.06	0.25	0.15	0.17		12	1	Sensitivity	0.24	-0.04	-0.01	0.09		12	1	Sensitivity	0.19	-0.27	-0.04	0.07	-0.15	0.19	0.08	0.11
13	1	Sensitivity	0.48	0.39	0.25	0.2	0.45		13	1	Sensitivity	0.48	0.1	0.27	0.22		13	1	Sensitivity	0.44	0.1	0.05	-0.11	-0.03	-0.15	0.41	-0.24
14	1	Sensitivity	0.34	0.39	0.35	-0.03	0.28		14	1	Sensitivity	0.31	0.2	0.14	0.44		14	1	Sensitivity	0.37	-0.02	0.11	-0.05	0.14	-0.06	0.45	0.04
15	1	Sensitivity	0.44	0.31	0.16	0.41	0.29		15	1	Sensitivity	0.47	0.25	0.33	0.38		15	1	Sensitivity	0.37	0.19	0.3	0.02	-0.03	0.02	0.18	0.16
16	1	Sensitivity	0.45	0.05	0.47	0.37	0.41		16	1	Sensitivity	0.41	0.38	0.34	0.29		16	1	Sensitivity	0.42	0.17	-0.02	-0.05	-0.11	0.03	0.4	0.11
